# Supplementary material for: Metabolic Signatures in Response to Abscisic Acid (ABA) Treatment in Brassica napus Guard Cells Revealed by Metabolomics
Source: Sci Rep. 2017 Oct 9;7:12875. doi: 10.1038/s41598-017-13166-w (PMC5634414; doi:10.1038/s41598-017-13166-w)
Supplement: Supplementary file 2 — Supplemental Table 1 [file 41598_2017_13166_MOESM2_ESM.xls]

## Sheet: LC-MS POS
LC-MS (+) Index	Feature Identification	Formula	Theoretical Molecular Weight	Precursor m/z	Retention Time	MassBank Score
	Primary Metabolites (49)
	PROTEINOGENIC AMINO ACIDS (6)
433	Threonine	C4H9NO3	119.058	115.075	2.33	0.6983
436	Proline	C5H9NO2	115.063	115.967	7.97	0.9629
720	Histidine	C6H9N3O2	155.069	156.041	8.3	0.7733
806	Phenylalanine	C9H11NO2	165.079	166.086	2.25	0.8978
884	Arginine	C6H14N4O2	174.112	175.023	1.77	0.7266
1223	Tryptophan	C11H12N2O2	204.09	205.096	2.99	0.825
	CARBOHYDRATES (9)
471	Erythrose	C4H8O4	120.042	121.1	10.73	0.6973
2027	Glucosamine 6-phosphate	C6H14NO8P	259.046	260.159	1.63	0.6358
2035	Mannose-6-phosphate	C6H13O9P	260.03	261.034	1.77	0.6147
2051	Trehalose-6-phosphate	C12H23O14P	422.083	261.253	14.05	0.7524
2145	2,3-Diphosphoglycerate	C3H8O10P2	265.959	267.194	15.31	0.6466
4195	Fructose 1,6-diphosphate	C6H14O12P2	339.996	341.259	12.57	0.6744
4268	Trehalose	C12H22O11	342.116	343.128	5.26	0.6409
4273	Lactose	C12H22O11	342.116	343.153	14.12	0.683
8261	GlcNAcThrNAc	C14H24N2O9	364.148	513.296	12.29	0.6888
	CARBOXYLIC ACIDS (3)
579	6-Hydroxynicotinic acid	C6H5NO3	139.027	140.067	5.84	0.694
2666	Argininosuccinic acid	C10H18N4O6	290.123	291.19	14.21	0.7465
7455	Adenylosuccinic acid	C14H18N5O11P	463.074	464.352	13.23	0.7718
	FATTY ACIDS AND LIPIDS (5)
2893	D-erythro-Sphingosine	C18H37NO2	299.282	300.289	12.56	0.7105
2942	D-erythro-Dihydrosphingosine	C18H39NO2	301.298	302.301	12.82	0.8366
6440	gamma-Tocotrienol	C28H42O2	410.318	415.206	14.47	0.6927
6826	beta-Tocotrienol	C28H42O2	410.318	432.24	9.08	0.7193
9155	Ubiquinone 30	C39H58O4	590.434	597.449	15.68	0.85
	NUCLEOTIDES AND NUCLEOSIDES (19)
1781	Uridine	C9H12N2O6	244.07	245.025	1.77	0.7153
1889	5'-Deoxyadenosine	C10H13N5O3	251.102	252.089	1.49	0.6902
2110	N6-Methyl-2'-deoxyadenosine	C11H15N5O3	265.117	266.154	13.99	0.7901
2455	1-Methyladenosine	C11H15N5O4	281.112	282.133	14.05	0.7234
2498	Guanosine	C10H13N5O5	283.092	284.098	1.65	0.9707
2829	5-Methylthioadenosine	C11H15N5O3S	297.09	298.237	14.41	0.6611
2999	Thymidine-3',5'-cyclic monophosphate	C10H13N2O7P	304.046	305.207	12.53	0.7452
3098	Orotidine 5'-monophosphate	C10H13N2O11P	368.026	309.203	13.19	0.8349
3552	Cytidine 5'-monophosphate	C9H14N3O8P	323.052	324.286	15.21	0.6922
3789	Adenosine 3',5'-phosphate	C10H12N5O6P	329.053	330.252	11.75	0.8624
3869	2'-Deoxyinosine-5'-monophosphate	C10H13N4O7P	332.052	333.276	15.66	0.811
4481	Adenosine 5'-monophosphate (AMP)	C10H14N5O7P	347.063	348.258	11.75	0.721
4995	Guanosine 5'-monophosphate	C10H14N5O8P	363.058	363.986	7.03	0.6106
5062	Isopentenyl-Adenine-9-glucoside	C16H23N5O5	365.17	366.219	15.78	0.8463
5691	2'-Deoxycytidine-5'-diphosphate	C9H15N3O10P2	387.023	387.177	12.37	0.75
6139	Cytidine-5'-diphosphate	C9H15N3O11P2	403.018	404.179	9.52	0.7746
6746	Adenosine Diphosphate	C10H15N5O10P2	427.029	428.026	1.75	0.6101
7885	Cytidine 5'-diphosphocholine	C14H26N4O11P2	488.107	489.267	8.3	0.8986
9246	Guanosine 5'-diphosphate-D-mannose	C16H25N5O16P2	605.077	606.152	2.3	0.6484
	COFACTORS (7)
1398	D-(+)-Pantothenic acid (Vitamin B5)	C9H17NO5	219.111	220.097	1.71	0.6419
1787	Biotin	C10H16N2O3S	244.088	245.151	13.14	0.707
5385	(-)-Riboflavin	C17H20N4O6	376.138	377.143	4.96	0.9682
2093	Thiamine	C12H17N4OS	265.1123	265.179	8.44	0.6546
6670	Thiamine diphosphate	C12H19N4O7P2S	425.045	425.19	12.26	0.7541
7046	Folic acid	C19H19N7O6	441.14	442.28	10.63	0.7868
7596	Vitamin K1	C31H46O2	450.35	473.258	13	0.8342
	Secondary Metabolites (175)
	AMINES AND POLYAMINES (6)
474	Phenylethylamine	C8H11N	121.089	122.967	4.1	0.6137
512	Spermine	C10H26N4	202.216	129.016	1.77	0.6934
611	1-Naphthylamine	C10H9N	143.073	144.08	1.85	0.7627
674	Triethanolamine	C6H15NO3	149.105	150.114	8.1	0.9851
835	(-)-Norepinephrine	C8H11NO3	169.074	169.908	1.56	0.6102
5815	Spermidine	C7H19N3	145.158	391.274	13.63	0.6763
	NON-PROTEINOGENIC AMINO ACIDS AND DERIVATIVES (11)
541	6-Aminohexanoic acid	C6H13NO2	131.095	133.084	2.33	0.6525
570	Urocanic acid	C6H6N2O2	138.043	139.049	8.16	0.9204
987	DL-3,4-Dihydroxymandelic acid	C8H8O5	184.037	184.975	2.56	0.6308
1010	O-Phosphoserine	C3H8NO6P	185.009	186.222	6.13	0.7288
2339	Glu-Glu	C10H16N2O7	276.096	277.213	12.18	0.656
3514	Indole-3-acetyl-L-phenylalanine	C19H18N2O3	322.132	323.219	12.31	0.7941
4922	Indole-3-acetyl-L-tryptophan	C21H19N3O3	361.143	361.219	14.47	0.6861
5646	S-Adenosyl-L-homocysteine	C14H20N6O5S	384.122	385.29	15.85	0.738
5990	S-Adenosylmethionine	C15H23N6O5S	399.145	399.32	12.7	0.7135
6869	3,5-Diiodo-tyrosine	C9H9I2NO3	432.867	434.241	9.92	0.6458
9695	3,3',5-Triiodothyronine	C15H12I3NO4	650.79	652.396	7.01	0.6854
	ALKALOIDS (39)
449	2-Cyano-3-methylpyridine	C7H6N2	118.053	118.062	2.24	0.6941
629	Indole-3-carboxyaldehyde	C9H7NO	145.053	146.06	2.99	0.6148
645	6-Furfurylaminopurine	C10H9N5O	215.081	149.022	5.42	0.8314
945	Theobromine	C7H8N4O2	180.065	181.029	1.54	0.794
949	Paraxanthine	C7H8N4O2	180.065	181.071	5.08	0.7663
1527	Flindersine	C14H13NO2	227.095	228.232	14.83	0.819
2557	Piperine	C17H19NO3	285.136	286.143	12.75	0.7826
2574	Morphine	C17H19NO3	285.136	286.307	13.37	0.7891
2763	(+)-Cinchonine	C19H22N2O	294.173	295.227	12.15	0.8655
2889	Codeine ((5,6)-3-Methoxy-17-methyl-7,8-didehydro-4,5-epoxymorphinan-6-ol)	C18H21NO3	299.152	300.26	13.81	0.7578
3053	Foliosidine	C16H21NO5	307.142	308.087	7.03	0.7499
3262	α-Codeimethine	C19H23NO3	313.168	314.282	12.9	0.7218
3581	Quinine	C20H24N2O2	324.184	325.174	12.31	0.846
3892	Seneciphylline	C18H23NO5	333.158	334.137	2.68	0.729
3944	Strychnine	C21H22N2O2	334.168	335.277	14.23	0.8804
4023	Berberine	C20H18NO4	336.124	337.275	13.74	0.7007
4085	5-Aminoimidazole-4-carboxamide-1-ribofuranosyl 5'-monophosphate	C9H15N4O8P	338.063	339.157	14.96	0.8617
4112	Canadine	C20H21NO4	339.147	340.076	7.03	0.6478
4368	Himbacine	C22H35NO2	345.267	346.037	8.54	0.7955
4626	Trans-Zeatin riboside	C15H21N5O5	351.154	352.154	7.23	0.8158
4636	Retrorsine	C18H25NO6	351.168	352.189	15.31	0.767
4643	Oxoglaucine	C20H17NO5	351.111	352.244	8.77	0.8027
4712	Protopine	C20H19NO5	353.126	354.165	8.09	0.7967
4745	Rauwolscine	C21H26N2O3	354.194	355.076	2.23	0.6057
4757	Vincamine	C21H26N2O3	354.194	355.147	12.11	0.8638
4792	Tetrahydropalmatine	C21H25NO4	355.178	356.203	6.23	0.8811
5138	(+)-Bicuculline	C20H17NO6	367.106	368.389	15.09	0.8372
5213	Allocryptopine	C21H23NO5	369.158	370.29	12.3	0.7757
5214	Cryptopine	C21H23NO5	369.158	370.29	15.16	0.7156
5364	Tuberostemonine	C22H33NO4	375.241	376.148	7.3	0.768
5535	Trans-Zeatin-9-glucoside	C16H23N5O6	381.165	382.22	7.62	0.9814
5543	Trans-Zeatin-7-glucoside	C16H23N5O6	381.165	382.314	13.46	0.8078
5589	(6aS)-1,2,9,10-tetramethoxy-6-methyl-5,6,6a,7-tetrahydro-4H-dibenzo[de,g]quinoline-3-carbaldehyde	C22H25NO5	383.173	384.012	3.34	0.6059
5611	Dihydrozeatin-9-beta-D-glucoside	C16H25N5O6	383.18	384.166	3.52	0.9375
5674	(1,2,9,10-tetramethoxy-6-methyl-5,6,6a,7-tetrahydro-4H-dibenzo[de,g]quinolin-3-yl)methanol	C22H27NO5	385.189	386.325	12.77	0.8163
6398	Noscapine	C22H23NO7	413.147	414.15	8.14	0.7876
6403	Solasodine	C27H43NO2	413.329	414.188	7.04	0.9024
8269	Trans-Zeatin-riboside-O-glucoside	C21H31N5O10	513.207	514.355	12.85	0.6968
9288	Ergocristine	C35H39N5O5	609.295	610.473	15.26	0.742
	SULFUR-CONTAINING (6)
1445	L(+)-Cystathionine	C7H14N2O4S	222.067	223.168	8.65	0.6799
3055	Glutathione (reduced form)	C10H17N3O6S	307.084	308.089	3.12	0.6588
5456	S-Lactoylglutathione	C13H21N3O8S	379.105	380.181	9.59	0.7709
7165	Benzylglucosinolate	C14H19NO9S2	409.05	448.145	10.89	0.7239
7606	4-Methylsufinyl-3-butenyl glucosinolate	C12H21NO10S3	435.033	474.104	3.09	0.6993
7675	(2R)-2-Hydroxy-2-phenethylglucosinolate	C15H21NO10S2	439.061	478.182	6.05	0.6302
	TERPENOIDS (48)
	Sesquiterpenes (1)
1435	cis-Nerolidol	C15H26O	222.198	223.068	11.82	0.7911
	Diterpenes (2)
3400	Zearalenone	C18H22O5	318.147	319.229	13.33	0.8123
3808	Sclareol	C20H36O2	308.272	331.15	15.58	0.7977
	Triterpenes (7)
2071	Austricine	C15H18O4	262.121	263.198	13.68	0.6931
5824	10'-Apozeaxanthinal	C27H36O2	392.272	392.118	8.06	0.6627
6783	8'-Apoalloxanthin	C30H38O2	430.287	430.226	8.52	0.7012
7424	Methyl hydroxy-3,4-dehydro-apo-8'-lycopenate	C31H42O3	462.313	462.346	15.14	0.7495
7560	Glycyrrhetinic acid	C30H46O4	470.34	471.102	12.53	0.8659
8233	Asiatic acid	C30H48O5	488.35	511.199	3.78	0.6419
8674	Cymarin	C30H44O9	548.299	549.213	3.85	0.6742
	Tetraterpenoids (28)
8456	Isorenieratene	C40H48	528.376	528.406	14.24	0.6646
8548	Lycopene	C40H56	536.438	536.328	12.89	0.8663
8555	Gamma-Carotene	C40H56	536.438	537.292	13.7	0.6818
8595	Zeta-Carotene	C40H60	540.47	540.402	13.82	0.7312
8620	Phytofluene	C40H62	542.485	542.436	13.71	0.8026
8689	Celaxanthin	C40H54O	550.417	550.341	13.31	0.6587
8714	Lycopene 1,2-epoxide	C40H56O	552.433	553.214	13.74	0.6537
8726	Rhodopin	C40H58O	554.449	554.42	15.26	0.7188
8828	3-Hydroxy-4-ketotorulene	C40H52O2	564.397	564.338	12.72	0.7101
8845	Anhydrorhodovibrin	C41H58O	566.449	566.456	15.41	0.6585
8861	beta,beta-Carotene-2,2'-diol	C40H56O2	568.428	568.251	5.03	0.6795
8873	Lycopene 1,2,1',2'-diepoxide	C40H56O2	568.428	569.133	4.36	0.6016
8879	beta-Carotene-5,8,5'8'-diepoxide	C40H56O2	568.428	569.314	13.76	0.662
8884	Pyrrhoxanthinol	C37H46O5	570.335	570.049	7.03	0.6256
8895	Lycopene-5,6-diol	C40H58O2	570.444	570.423	13.76	0.6176
8897	2,6-Cyclolycopene-1,5-diol	C40H58O2	570.444	570.458	14.52	0.7943
9005	Papilioerythrione	C40H52O3	580.392	580.338	12.34	0.782
9015	Capsanthone	C40H54O3	582.407	582.122	3.91	0.6133
9038	Deepoxyneoxanthin	C40H56O3	584.423	584.389	14.86	0.7994
9049	Lutein 5,6-epoxide	C40H56O3	584.423	585.262	11.42	0.68
9131	7,8-Didehydroastaxanthin	C40H50O4	594.371	594.145	13.87	0.7495
9164	3,4-Dihydrospirilloxanthin	C42H62O2	598.475	598.284	14.04	0.7757
9191	Violaxanthin	C40H56O4	600.418	600.293	10.27	0.6969
9193	Liliaxanthin	C40H56O4	600.418	600.417	13.61	0.7652
9194	Nostoxanthin	C40H56O4	600.418	600.459	13.74	0.7841
9214	5,6-Dihydroxylutein	C40H58O4	602.434	602.312	10.89	0.6229
9484	Peridinin	C39H50O7	630.356	630.293	15.66	0.6779
9740	Fucoxanthin	C42H58O6	658.423	658.293	8.96	0.6197
	Triterpenoid/Steroids (10)
2543	1,4-Androstadiene-3,17-dione	C19H24O2	284.178	285.241	15.36	0.7487
2592	Androstenedione	C19H26O2	286.193	287.194	13.77	0.7218
5305	Glycocholic acid	C26H43NO6	465.309	373.2	10.29	0.7316
5425	Ergosterol	C28H44O	396.339	379.127	13.92	0.7861
5489	Brassicasterol	C28H46O	398.355	381.104	14.12	0.7847
5563	Campesterol	C28H48O	400.371	383.181	13.07	0.8766
5692	Cholesterol	C27H46O	386.355	387.191	12.95	0.8726
5968	beta-Sitosterol	C29H50O	414.386	397.289	15.18	0.7242
6027	Stigmastanol	C29H52O	416.402	399.25	14.26	0.7566
6808	Cholic acid	C24H40O5	408.288	431.345	12.84	0.6599
	PHENOLICS (65)
	Simple phenols (2)
2381	2-(4-chlorophenyl)-1-(2,4,6-trihydroxyphenyl)ethanone	C14H11ClO4	278.035	279.231	11.3	0.6485
5495	4-hydroxy-2,5,5,9-tetramethylcycloundeca-2,9-dienyl 4-hydroxybenzoate	C22H30O4	358.214	381.167	9.17	0.8466
	Stilbenoids (1)
1546	Resveratrol	C14H12O3	228.079	229.194	13.6	0.6376
	Lignans (1)
5033	Justicidin B	C21H16O6	364.095	365.168	11.11	0.7812
	Phenolic acids (4)
692	4-Anisic acid	C8H8O3	152.047	152.055	1.57	0.8219
781	Chlorogenic acid	C16H18O9	354.095	163.038	3.91	0.7553
1119	Ferulic acid	C10H10O4	194.058	195.173	14.31	0.6018
1463	Sinapic acid	C11H12O5	224.068	225.075	5.05	0.8589
	Coumarins (7)
909	4-Methylumbelliferone	C10H8O3	176.047	177.162	14.31	0.7384
1069	7-methoxy-4-methylcoumarin	C11H10O3	190.063	191.178	15.53	0.7725
1085	Scopoletin	C10H8O4	192.042	193.033	1.77	0.746
2530	3(4'-Chlorophenyl)-4,6-dimethylcoumarin	C17H13ClO2	284.06	285.131	6.93	0.7896
2807	6-Ethoxy-3(4'-hydroxyphenyl)-4-methylcoumarin	C18H16O4	296.105	297.238	15.83	0.7992
4526	3(2'-Chlorophenyl)-7-hydroxy-4-phenylcoumarin	C21H13ClO3	348.055	349.267	13.76	0.8351
10300	Haploperoside C Acetate	C34H40O19	752.216	753.468	15.68	0.7048
	Flavonoids/Anthocyanins (50)
1289	Dihydrochalcone	C15H14O	210.104	211.13	11.83	0.6176
1721	4'-Hydroxyflavanone	C15H12O3	240.079	241.143	8.15	0.6292
1878	3',6-Dimethylflavone	C17H14O2	250.099	251.2	14.54	0.6829
1940	Chrysin (5,7-Dihydroxyflavone)	C15H10O4	254.058	255.158	11.96	0.6912
2180	4'-Methoxyflavonol	C16H12O4	268.074	269.036	1.91	0.6462
2228	Genistein	C15H10O5	270.053	271.187	14.44	0.7533
2475	2',5-Dimethoxyflavone	C17H14O4	282.089	283.153	8.1	0.7541
2575	Luteolin (3',4',5,7-tetrahydroxyflavone)	C15H10O6	286.048	287.049	7.82	0.7535
2578	Kaempferol (3,5,7-trihydroxy-2-(4-hydroxyphenyl)chromen-4-one)	C15H10O6	286.048	287.052	7.08	0.9638
2822	3',7-Dimethoxy-3-hydroxyflavone	C17H14O5	298.084	298.198	9.38	0.8266
2839	3-Hydroxy-3',4'-Dimethoxyflavone	C17H14O5	298.084	299.019	10.37	0.7533
2913	Chrysoeriol	C16H12O6	300.063	301.212	15.31	0.6558
2949	Quercetin (2-(3,4-dihydroxyphenyl)-3,5,7-trihydroxychromen-4-one)	C15H10O7	302.043	303.048	4.03	0.9543
2953	Hesperetin	C16H14O6	302.079	303.084	7.12	0.8566
3212	2',3',6-Trimethoxyflavone	C18H16O5	312.1	313.092	6.54	0.8784
3327	Rhamnetin (3,3',4',5-tetrahydroxy-7-methoxyflavone)	C16H12O7	316.058	317.119	2.54	0.7143
3754	3-Hydroxy-3',4',5'-trimethoxyflavone	C18H16O6	328.095	329.208	12.92	0.8086
4344	4-Hydroxy-2',3,4',6'-tetramethoxychalcone	C19H20O6	344.126	345.181	14.19	0.6046
4428	Limocitrin	C17H14O8	346.069	347.229	12.8	0.8642
4853	3,4,2',4',6'-Pentamethoxychalcone	C20H22O6	358.142	359.07	1.87	0.6544
6270	6a,12a-Didehydroamorphigenin	C23H20O7	408.121	409.173	12.95	0.9412
6324	Amorphigenin	C23H22O7	410.137	411.211	13.8	0.7927
6503	Puerarin (Daidzein-8-C-glucoside)	C21H20O9	416.111	417.271	13.53	0.6536
6536	Cyanidin-3-O-alpha-arabinopyranoside	C20H19O10	419.098	419.315	13.73	0.6943
7158	Sissotrin (Biochanin-alpha-7-Glucoside)	C22H22O10	446.121	447.352	14.01	0.6341
7177	Kaempferol-3-O-glucoside	C21H20O11	448.101	449.104	3.59	0.9526
7181	Luteolin-7-O-glucoside	C21H20O11	448.101	449.105	3.89	0.9968
7193	Luteolin-4'-O-glucoside	C21H20O11	448.101	449.263	9.42	0.7766
7364	Phenyl(1,2,9,10-tetramethoxy-6-methyl-5,6-dihydro-4H-dibenzo[de,g]quinolin-7-yl)methanone	C28H27NO5	457.189	458.417	14.59	0.7662
7433	Peonidin-3-o-beta-d-glucopyranoside	C22H23O11	463.124	463.3	15.18	0.7612
7459	Hyperoside (quercetin-3-beta-O-galactoside)	C21H20O12	464.095	465.098	6.47	0.9581
7463	Spiraeoside (quercetin-4'-glucoside)	C21H20O12	464.095	465.101	4.1	0.9686
7686	Isorhamnetin-3-beta-D-galactopyranoside	C22H22O12	478.111	479.111	4.01	0.9437
7688	Petunidin-3-O-beta-glucopyranoside	C22H23O12	479.119	479.115	4.41	0.9311
7733	Gossypin (3,5,7,3',4'-Pentahydroxy-8-O-glucosylflavone)	C21H20O13	480.09	481.277	12.49	0.7862
7929	Malvidin-3-O-beta-D-galactoside	C23H25O12	493.135	493.193	12.87	0.7473
8475	Thermopsoside (Hrisoeriol-7-O-β-D-glucopyranoside)	C26H26O12	530.142	531.11	2.64	0.7149
8696	Quercetin-3-(6''-malonyl)-Glucoside	C24H22O15	550.096	551.184	3.84	0.7019
8997	Procyanidin B2	C30H26O12	578.142	579.345	12.66	0.726
9139	Poncirin (Isosakuranetin-7-O-neohesperidoside)	C28H34O14	594.195	595.202	8.62	0.7648
9149	Keracyanin (Cyanidin 3-O-rhamnosylglucoside)	C27H31O15	595.166	596.512	14.77	0.7527
9292	Cyanidin-3,5-di-O-glucoside	C27H31O16	611.161	611.146	3.83	0.9966
9295	Cyanidin-3-O-(2''-O-beta-glucopyranosyl-beta-glucopyranoside)	C27H31O16	611.161	611.157	6.04	0.7119
9299	Luteolin-3',7-di-O-glucoside	C27H30O16	610.153	611.161	3.55	0.9898
9435	Pectolinarin	C29H34O15	622.19	623.447	15.97	0.7639
9444	Peonidin-3,5-O-di-beta-glucopyranoside	C28H33O16	625.177	625.331	14.29	0.777
9462	Quercetin-3,4'-O-di-beta-glucopyranoside	C27H30O17	626.148	627.151	4.1	0.9612
9716	Malvidin-3,5-di-O-glucoside	C29H35O17	655.187	655.195	3.78	0.7323
9898	Icariin	C33H40O15	676.237	677.46	13.06	0.6051
10247	Cyanidin-3-O-(2''-O-beta-xylopyranosyl-beta-glucopyranoside)-5-O-beta-glucopyranoside	C32H39O20	743.203	743.427	15.06	0.7736

## Sheet: LC-MS NEG
LC-MS (-) Index	Feature Identification	Formula	Theoretical Molecular Weight	Precursor m/z	Retention Time	MassBank Score
	Primary Metabolites (68)
	PROTEINOGENIC AMINO ACIDS (4)
401	Glutamic acid	C5H9NO4	147.0532	145.939	6.3	0.8039
446	Histidine	C6H9N3O2	155.069	153.872	1.91	0.8141
540	Phenylalanine	C9H11NO2	165.079	164.073	2.26	0.9429
904	Tryptophan	C11H12N2O2	204.09	203.085	3.06	0.9867
	CARBOHYDRATES (16)
688	Iditol	C6H14O6	182.079	179.937	6.38	0.7938
707	Dulcitol	C6H14O6	182.079	180.977	2.23	0.7707
1268	Ribose 5-phosphate	C5H11O8P	230.019	229.155	2.96	0.6134
1600	Mannose-1-phosphate	C6H13O9P	260.03	259.025	1.72	0.961
1611	Sorbitol-6-phosphate	C6H15O9P	262.0454	261.039	1.76	0.9872
2158	N-Acetylglucosamine 1-phosphate	C8H16NO9P	301.056	300.051	1.79	0.9345
2306	Ribulose 1,5-diphosphate	C5H12O11P2	309.985	309.215	13.59	0.8944
2874	Galactinol	C12H22O11	342.116	341.087	7.02	0.8181
2881	Sucrose	C12H22O11	342.116	341.11	2.12	0.9823
2901	Trehalose	C12H22O11	342.116	341.27	15.13	0.6788
2931	Maltitol	C12H24O11	344.132	343.022	1.81	0.922
3750	5-Phosphorylribose 1-pyrophosphate	C5H13O14P3	389.952	389.124	7.01	0.7653
4272	Trehalose 6-phosphate	C12H23O14P	422.083	421.225	14.27	0.7625
5551	Raffinose	C18H32O16	504.169	503.113	13.08	0.6486
5555	Melezitose	C18H32O16	504.169	503.149	3.46	0.7219
5556	Cellotriose	C18H32O16	504.169	503.152	2.96	0.6884
	CARBOXYLIC ACIDS (13)
299	Malic acid	C4H6O5	134.022	133.016	7.07	0.8946
328	O-Toluic acid (2-Methylbenzoic acid)	C8H8O2	136.052	135.046	5.91	0.7213
377	Adipic acid (Hexan-1,6-dicarboxylate)	C6H10O4	146.058	144.869	1.99	0.9783
417	Citramalic acid	C5H8O5	148.037	146.966	2.58	0.6487
480	2-Oxoadipic acid	C6H8O5	160.037	158.981	7.12	0.7027
564	Phosphoenolpyruvic acid	C3H5O6P	167.982	166.839	1.97	0.8375
608	cis-Aconitic acid	C6H6O6	174.016	173.086	6.01	0.7554
749	Azelaic acid	C9H16O4	188.105	187.102	7.44	0.9053
786	Citric acid	C6H8O7	192.027	191.021	1.69	0.903
941	Benzyl succinic acid	C11H12O4	208.074	206.973	6.92	0.6219
981	Galactaric acid	C6H10O8	210.038	208.917	2.16	0.82
2824	Sinapoyl malate	C15H16O9	340.079	339.073	7.06	0.9383
3428	Digalacturonic acid	C12H18O13	370.075	369.132	8.07	0.7199
	FATTY ACIDS AND LIPIDS (11)
173	1-Hexanoic acid	C6H12O2	116.084	115.004	2.19	0.6217
1000	Jasmonic acid	C12H18O3	210.126	209.119	11.11	0.7493
1538	Palmitoleic acid	C16H30O2	254.2246	253.181	13.42	0.8892
1683	10-Heptadecenoic acid (17:1(n-7))	C17H32O2	268.24	267.198	14.21	0.7983
1828	Linoleic acid	C18H32O2	280.2402	279.01	5.12	0.908
1883	Oleic acid	C18H34O2	282.2559	281.25	15.35	0.8119
1905	Stearic acid	C18H36O2	284.272	283.193	13.28	0.7552
2119	Ricinoleic acid	C18H34O3	298.251	297.245	14.43	0.9227
2144	(R)-2-hydroxystearic acid	C18H36O3	300.266	299.205	15.54	0.7994
2305	Eicosenoic acid	C20H38O2	310.287	309.209	12.74	0.7928
3170	Prostaglandin F2a	C20H34O5	354.241	353.164	15.14	0.7737
	NUCLEOTIDES AND NUCLEOSIDES (18)
325	Hypoxanthine (Purine-6-ol)	C5H4N4O	136.039	135.03	2.89	0.7673
1676	Inosine	C10H12N4O5	268.081	267.065	10.72	0.7996
1887	Guanosine	C10H13N5O5	283.092	282.091	1.52	0.9892
1900	Xanthosine	C10H12N4O6	284.076	283.068	2.19	0.9301
2517	Uridine 5'-monophosphate	C9H13N2O9P	324.036	322.77	1.97	0.8912
2780	N2-Isobutyryl-2'-deoxyguanosine	C14H19N5O5	337.139	336.014	13.01	0.6592
2967	Guanosine-3',5'-cyclic monophosphate	C10H12N5O7P	345.047	344.04	2.97	0.9127
3018	Adenosine 3'-monophosphate	C10H14N5O7P	347.063	346.07	10.4	0.8422
3407	Orotidine 5'-monophosphate	C10H13N2O11P	368.026	367.161	13.03	0.8389
3957	Cytidine-5'-diphosphate	C9H15N3O11P2	403.018	402.214	9.32	0.6774
3975	Uridine 5'-diphosphate	C9H14N2O12P2	404.002	403.271	10.04	0.83
4344	2'-Deoxyguanosine-5'-diphosphate	C10H15N5O10P2	427.029	425.918	2.3	0.6958
5902	UDP-xylose	C14H22N2O16P2	536.044	535.038	5.16	0.857
6039	UDP-beta-L-rhamnose	C15H24N2O16P2	550.06	549.053	5.66	0.8373
6184	Uridine 5'-diphospho-D-glucose	C15H24N2O17P2	566.055	565.031	7.1	0.994
6532	Guanosine 5'-diphosphate-D-mannose	C16H25N5O16P2	605.077	604.21	3.02	0.6211
6538	Uridine 5'-diphospho-N-acetylglucosamine	C17H27N3O17P2	607.082	606.076	5.34	0.878
6541	Uridine 5'-diphospho-N-acetylgalactosamine	C17H27N3O17P2	607.082	606.284	7.8	0.7288
	COFACTORS (6)
1107	D-(+)-Pantothenic acid (Vitamin B5)	C9H17NO5	219.111	218.105	3.11	0.7337
1645	Thiamine	C12H17N4OS	265.1123	263.208	15.82	0.723
3521	(-)-Riboflavin	C17H20N4O6	376.138	375.129	4.99	0.9618
4310	Thiamin pyrophosphate	C12H19N4O7P2S	425.045	423.206	14.98	0.7271
4590	Folic acid	C19H19N7O6	441.14	440.188	15.19	0.8941
4813	Riboflavin-5'-monophosphate	C17H21N4O9P	456.105	454.086	10.29	0.6759
	Secondary Metabolites (100)
	NON-PROTEINOGENIC AMINO ACIDS AND DERIVATIVES (9)
244	L-5-Oxoproline (5-Pyrrolidone-2-carboxylic acid)	C5H7NO3	129.043	128.014	5.55	0.9329
264	cis-4-Hydroxy-D-proline	C5H9NO3	131.058	129.869	10.43	0.7601
392	DL-threo-beta-methylaspartic acid	C5H9NO4	147.053	145.93	5.04	0.7256
489	5-Hydroxylysine	C6H14N2O3	162.1	161.045	1.99	0.852
497	L-beta-Homomethionine	C6H13NO2S	163.067	161.926	5.13	0.6748
750	Homoarginine	C7H16N4O2	188.127	187.874	1.99	0.6016
1684	DL-Homocystine	C8H16N2O4S2	268.055	267.233	14.09	0.8017
3666	S-Adenosyl-L-homocysteine	C14H20N6O5S	384.122	383.245	12.57	0.7174
4471	3,5-Diiodo-tyrosine	C9H9I2NO3	432.867	432.101	8.85	0.6569
	ALKALOIDS (9)
212	Isoguvacine (2,3,4,5-Tetrahydropyridine-2-carboxylate)	C6H9NO2	127.063	125.874	1.93	0.9098
238	Pipecolic acid	C6H11NO2	129.079	128.012	2.28	0.8004
373	4-Hydroxyquinoline (Quinolin-4-ol)	C9H7NO	145.053	143.936	2.08	0.7516
467	Indole-3-acetaldehyde	C10H9NO	159.068	156.896	1.84	0.6378
761	5-Hydroxyindoleacetic acid	C10H9NO3	191.058	189.866	7.15	0.6271
1556	9-methoxy-2,2-dimethyl-6-hydro-2H-pyrano[5,6-c]quinolin-5-one	C15H15NO3	257.105	255.235	15.35	0.8662
2795	5-Aminoimidazole-4-carboxamide-1-ribofuranosyl 5'-monophosphate	C9H15N4O8P	338.063	337.163	12.13	0.7189
2832	Yohimbinic acid	C20H24N2O3	340.179	339.13	2.6	0.6072
3626	1-(2,3-dibenzimidazol-2-ylpropyl)-2-methoxybenzene	C24H22N4O	382.179	381.211	15.4	0.8278
	SULFUR-CONTAINING (9)
2239	Glutathione (reduced form)	C10H17N3O6S	307.084	306.077	10.43	0.7266
3571	S-Lactoylglutathione	C13H21N3O8S	379.105	378.133	2.71	0.6701
4008	3-Methylthiopropyl glucosinolate	C11H21NO9S3	407.038	406.244	15.37	0.7014
4242	Glucoerucin	C12H23NO9S3	421.053	419.965	1.6	0.6698
4289	Glucoiberin	C11H21NO10S3	423.033	422.186	12.18	0.6423
4964	7-Methylthioheptyl glucosinolate	C15H29NO9S3	463.1	462.154	4.12	0.6719
5206	8-Methylthiooctyl glucosinolate	C16H31NO9S3	477.116	476.208	6.6	0.721
5230	Glucoibarin	C15H29NO10S3	479.095	478.338	12.85	0.6973
6603	Glutathione (oxidized form)	C20H32N6O12S2	612.152	611.17	8.35	0.746
	TERPENOIDS (15)
	Monoterpenoid (1)
515	Hinokitiol	C10H12O2	164.084	163.042	7.06	0.8716
	Diterpenes (2)
2992	Gibberellin A44	C20H26O5	346.178	344.896	5.9	0.7191
3342	Gibberellin A8	C19H24O7	364.152	363.13	6.13	0.6609
	Triterpenes (3)
4834	Oleanolic acid	C30H48O3	456.36	455.194	14.58	0.6745
5097	Sumaresinolic acid	C30H48O4	472.355	471.272	6.71	0.7348
5353	Asiatic acid	C30H48O5	488.35	487.274	13.33	0.7338
	Triterpenoid/Steroids (9)
3527	12beta-Hydroxy-5beta-cholan-24-oic acid	C24H40O3	376.298	375.276	15.77	0.7408
3775	3beta,7beta-Dihydroxy-5beta-cholan-24-oic acid	C24H40O4	392.292	391.08	8.65	0.6374
3936	3,7,12-trioxocholanic acid	C24H34O5	402.241	401.128	15.33	0.6792
4027	Cholic acid	C24H40O5	408.288	407.286	13.02	0.706
4989	Glycocholic acid	C26H43NO6	465.309	463.992	3.34	0.6352
5007	Deoxycholic acid methyl ester	C25H42O4	406.308	465.073	9.39	0.7002
5070	Glycyrrhetinic acid	C30H46O4	470.34	469.365	13.91	0.7632
5284	Taurolithocholic acid	C26H45NO5S	483.302	482.336	13.15	0.7835
5680	Taurocholic acid	C26H45NO7S	515.292	514.021	8.65	0.7069
	PHENOLICS (58)
	Phenolic acids (13)
345	4-Hydroxybenzoic acid	C7H6O3	138.032	136.863	4.13	0.7496
352	Salicylic acid	C7H6O3	138.032	137.036	7.16	0.8686
458	2-Chlorobenzoic acid	C7H5ClO2	155.998	154.976	10.46	0.6153
568	Vanillic acid (4-hydroxy-3-methoxybenzoic acid)	C8H8O4	168.147	167.035	3.38	0.7695
574	Gallic acid	C7H6O5	170.022	168.99	10.06	0.6878
675	Caffeic acid (3,4-Dihydroxycinnamic acid)	C9H8O4	180.042	178.98	6.29	0.8085
706	Homovanillic acid	C9H10O4	182.058	180.976	7.15	0.742
806	Ferulic acid (4-Hydroxy-3-methoxycinnamic acid)	C10H10O4	194.058	193.017	5.92	0.932
1163	Sinapic acid	C11H12O5	224.068	223.063	7.04	0.9658
1904	Rhein	C15H8O6	284.032	283.193	11.18	0.7075
2599	2-[4-[5-(trifluoromethyl)pyridin-2-yl]oxyphenoxy]propanoic acid	C15H12F3NO4	327.072	326.234	12.58	0.7126
2947	Usnic acid	C18H16O7	344.09	343.215	7.64	0.6015
3164	Chlorogenic acid	C16H18O9	354.095	353.088	3.89	0.8197
	Coumarins (4)
627	4-Methylumbelliferone	C10H8O3	176.047	174.84	1.88	0.8777
637	6-Hydroxy-4-methylcoumarin	C10H8O3	176.047	174.957	7.22	0.6755
655	Esculetin (6,7-Dihydroxycoumarin)	C9H6O4	178.027	177.019	3.9	0.7202
2081	6-Ethoxy-3(4'-hydroxyphenyl)-4-methylcoumarin	C18H16O4	296.105	295.139	2.62	0.6568
	Lignans (1)
3405	Curcumin	C21H20O6	368.126	367.152	14.09	0.6355
	Flavonoids/Anthocyanins (40)
1706	3,7,4'-Trihydroxyflavone	C15H10O5	270.053	269.214	15.56	0.7492
1731	Naringenin	C15H12O5	272.068	271.105	13.01	0.7233
1925	Kaempferol	C15H10O6	286.048	285.041	10.31	0.994
1967	2'-Hydroxy-a-naphthoflavone	C19H12O3	288.079	287.224	12.78	0.6919
1986	(+)-Epicatechin	C15H14O6	290.079	288.943	14.17	0.821
2105	3-Hydroxy-3',4'-Dimethoxyflavone	C17H14O5	298.084	297.114	8.65	0.6867
2138	Peonidin	C16H13O6	301.071	299.076	3.26	0.6623
2219	(-)-epigallocatechin	C15H14O7	306.074	305.212	14.19	0.7333
2377	3,7-Dihydroxy-3',4'-dimethoxyflavone	C17H14O6	314.079	312.95	4.62	0.6112
2415	Rhamnetin (3,3',4',5-tetrahydroxy-7-methoxyflavone)	C16H12O7	316.058	315.082	6.77	0.6925
2538	Glabranine	C20H20O4	324.136	323.22	15.21	0.6791
2943	Robinetin trimethyl ether	C18H16O7	344.09	343.158	14.76	0.7637
3007	Limocitrin	C17H14O8	346.069	345.229	8.82	0.6239
4061	Mangostin	C24H26O6	410.173	409.132	12.49	0.7194
4066	Amorphigenin	C23H22O7	410.137	409.201	13.81	0.8155
4180	Daidzin (4'-hydroxyisoflavone-7-O-glucoside)	C21H20O9	416.111	415.272	14.67	0.6588
4460	Sophoricoside	C21H20O10	432.106	431.161	10.96	0.7312
4464	Apigenin-7-O-glucoside	C21H20O10	432.377	431.195	5.24	0.6496
4494	Quercetin-3-Arabinoside	C20H18O11	434.085	433.322	13.77	0.6331
4680	Ideain (Cyanidin-3-O-galactoside)	C21H21O11	449.108	445.693	7.09	0.6948
4700	Kaempferol-3-O-glucoside	C21H20O11	448.101	447.093	4.77	0.9765
4701	Luteolin-7-O-glucoside	C21H20O11	448.101	447.093	5.66	0.945
4748	Marein (Okanin-4'-O-glucoside)	C21H22O11	450.116	449.152	14.07	0.6634
4978	Hyperoside (Quercetin 3-beta-D-galactopyranoside)	C21H20O12	464.095	463.091	7.1	0.9961
5213	Isorhamnetin-3-beta-D-galactopyranoside	C22H22O12	478.111	477.106	7.27	0.9768
5237	Myricetin-3-Galactoside	C21H20O13	480.09	479.085	6.48	0.7189
5580	Quercetin-3-O-glucose-6''-acetate	C23H22O13	506.106	505.241	9.41	0.642
5603	Syringetin-3-O-galactoside	C23H24O13	508.122	507.112	7.24	0.9942
5847	Thermopsoside, crotonoyl	C26H26O12	530.142	529.158	5.85	0.6642
6320	Procyanidin B1	C30H26O12	578.142	577.228	5.4	0.6155
6339	Naringin	C27H32O14	580.179	579.178	3.37	0.7307
6460	Kaempferol-3-O-rutinoside	C27H30O15	594.158	593.15	6.96	0.8543
6462	Poncirin (Isosakuranetin-7-O-neohesperidoside)	C28H34O14	594.195	593.192	8.65	0.8562
6570	Cyanidin-3-O-(2''-O-beta-glucopyranosyl-beta-glucopyranoside)	C27H31O16	611.161	609.148	6.87	0.9393
6575	Cyanidin-3,5-di-O-glucoside	C27H31O16	611.161	609.159	4.74	0.9396
6577	Hesperidin	C28H34O15	610.19	609.186	7.13	0.9975
6706	Narcissin (Isorhamnetin-3-O-rutinoside)	C28H32O16	624.169	623.127	3.72	0.7796
6708	Isorhamnetin-3-Galactoside-6''-Rhamnoside	C28H32O16	624.169	623.309	13.08	0.6888
6718	Quercetin-3,4'-O-di-beta-glucopyranoside	C27H30O17	626.148	625.143	5.57	0.9751
7749	7-Methylquercetin-3-Galactoside-6''-Rhamnoside-3'''-Rhamnoside	C34H42O20	770.227	769.164	7.24	0.7161

## Sheet: GC-MS
Putative Compound Name	Formula	Theoretical Molecular Weight	Precursor m/z	Retention Time	ID Browser Score	Annotations for NIST Identification
Primary Metabolites (48)
PROTEINOGENIC AMINO ACIDS (3)
Proline	C5H9NO2	115.13	142	10.6212	90.15	L-Proline, 1-(trimethylsilyl)-, trimethylsilyl ester [ C11H25NO2Si2, lib=90.15, overall=90.15, CAS ID=7364-47-8 ]
Serine	C3H7NO3	105.093	204	11.5409	79.16	Serine, N,O-bis(trimethylsilyl)-, trimethylsilyl ester [ C12H31NO3Si3, lib=79.16, overall=79.16, CAS ID=64625-17-8 ]
Phenylalanine	C9H11NO2	165.189	218	14.8137	85.3	N,O-Bis(trimethylsilyl)-L-phenylalanine [ C15H27NO2Si2, lib=85.37, overall=85.37, CAS ID=7364-51-4 ]
CARBOHYDRATES (29)
β-Gentiobiose	C13H25NO11	371.338	361	35.1142	82.49	.beta.-Gentiobiose, octakis(trimethylsilyl) ether, methyloxime (isomer 1) [ C37H89NO11Si8, lib=82.49, overall=82.49, CAS ID=1000380-10-9 ]
2-Deoxy-D-ribose	C5H11NO4	149.145	316	17.3593	70.99	2-Deoxy-D-ribose, tris(trimethylsilyl) ether, trimethylsilyloxime (isomer 2) [ C17H43NO4Si4, lib=70.99, overall=70.99, CAS ID=1000380-41-4 ]
2-O-Glycerol-α-D-galactopyranoside	C9H18O8	254.235	204	21.7215	76.39	2-O-Glycerol-.alpha.-d-galactopyranoside, hexa-TMS [ C27H66O8Si6, lib=76.39, overall=76.39, CAS ID=1000098-09-0 ]
3-α-Mannobiose	C12H22O11	342.296	217	25.534	79.74	3-.alpha.-Mannobiose, octakis(trimethylsilyl) ether (isomer 2) [ C36H86O11Si8, lib=79.74, overall=79.74, CAS ID=1000380-09-6 ]
4-O-β-Galactopyranosyl-D-mannopyranose	C12H22O11	344.312	204	24.682	84.64	4-O-.beta.-Galactopyranosyl-D-mannopyranose, octakis(trimethylsilyl) ether (isomer 1) [ C36H86O11Si8, lib=84.64, overall=84.64, CAS ID=1000380-08-7 ]
D-(+)-Arabitol	C5H12O5	152.146	217	15.5811	89.97	D-(+)-Arabitol, pentakis(trimethylsilyl) ether [ C20H52O5Si5, lib=89.97, overall=89.97, CAS ID=1000380-15-2 ]
D-(+)-Cellobiose (isoform 2)	C12H22O11	342.296	204	24.9709	85.8	D-(+)-Cellobiose, octakis(trimethylsilyl) ether (isomer 2) [ C36H86O11Si8, lib=85.80, overall=85.80, CAS ID=1000380-08-0 ]
D-(+)-Cellobiose (isoform 1)	C13H25NO11	371.338	204	25.4379	82.3	D-(+)-Cellobiose, octakis(trimethylsilyl) ether, methyloxime (isomer 1) [ C37H89NO11Si8, lib=82.30, overall=82.30, CAS ID=1000380-10-0 ]
D-(+)-Talofuranose (isoform 1)	C6H12O6	180.156	217	23.1821	76.11	D-(+)-Talofuranose, pentakis(trimethylsilyl) ether (isomer 1) [ C21H52O6Si5, lib=76.11, overall=76.11, CAS ID=1000380-17-3 ]
D-(+)-Talofuranose (isoform 2)	C6H12O6	180.156	147	16.4501	74.19	D-(+)-Talofuranose, pentakis(trimethylsilyl) ether (isomer 2) [ C21H52O6Si5, lib=74.19, overall=74.19, CAS ID=1000380-17-2 ]
D-(+)-Talose	C7H15NO6	209.09	73	17.9098	83.51	D-(+)-Talose, pentakis(trimethylsilyl) ether, methyloxime (syn) [ C22H55NO6Si5, lib=83.51, overall=83.51, CAS ID=1000380-18-7 ]
D-(+)-Xylose	C5H11NO5	165.144	149	13.4975	71.65	D-(+)-Xylose, tetrakis(trimethylsilyl) ether, trimethylsilyloxime (isomer 1) [ C20H51NO5Si5, lib=71.65, overall=71.65, CAS ID=1000380-38-8 ]
D-Allose	C6H13NO6	195.171	303	18.0034	72.86	D-Allose, pentakis(trimethylsilyl) ether, trimethylsilyloxime (isomer 1) [ C24H61NO6Si6, lib=72.86, overall=72.86, CAS ID=1000380-40-9 ]
D-Fructose	C7H15NO6	209.197	103	17.2988	75.56	D-Fructose, 1,3,4,5,6-pentakis-O-(trimethylsilyl)-, O-methyloxime [ C22H55NO6Si5, lib=75.56, overall=75.56, CAS ID=56196-14-6 ]
D-Galactose	C7H15NO6	209.197	73	18.0015	85.28	D-Galactose, 2,3,4,5,6-pentakis-O-(trimethylsilyl)-, o-methyloxyme, (1Z)- [ C22H55NO6Si5, lib=85.28, overall=85.28, CAS ID=128705-71-5 ]
D-Myo-Inositol-3-phosphate	C6H13O9P	260.136	318	22.4698	83.65	D-Myo-Inositol, 1,2,4,5,6-pentakis-O-(trimethylsilyl)-, bis(trimethylsilyl) phosphate [ C27H69O9PSi7, lib=83.65, overall=83.65, CAS ID=55568-91-7 ]
D-Psicofuranose	C6H12O6	180.156	73	17.0195	70.84	D-Psicofuranose, pentakis(trimethylsilyl) ether (isomer 2) [ C21H52O6Si5, lib=70.84, overall=70.84, CAS ID=1000380-12-8 ]
3-Deoxy-D-Ribo-Hexitol	C6H14O5	166.172	172	17.4115	70.21	D-Ribo-Hexitol, 3-deoxy-1,2,4,5,6-pentakis-O-(trimethylsilyl)- [ C21H54O5Si5, lib=70.21, overall=70.21, CAS ID=34665-31-1 ]
D-Ribose	C6H13NO5	179.171	103	15.6048	80.49	D-Ribose, 2,3,4,5-tetrakis-O-(trimethylsilyl)-, O-methyloxime [ C18H45NO5Si4, lib=80.49, overall=80.49, CAS ID=56196-08-8 ]
Dulcitol	C6H14O6	182.172	147	17.8483	79.78	Dulcitol, hexakis(trimethylsilyl) ether [ C24H62O6Si6, lib=79.78, overall=79.78, CAS ID=35-23-4 ]
D-Xylopyranose	C5H10O5	150.13	129	10.9411	70.28	D-Xylopyranose, 1,2,3,4-tetrakis-O-(trimethylsilyl)- [ C17H42O5Si4, lib=70.28, overall=70.28, CAS ID=55555-45-8 ]
Galactinol	C12H22O11	342.296	204	26.503	81.59	Galactinol, nonakis(trimethylsilyl) ether [ C39H94O11Si9, lib=81.59, overall=81.59, CAS ID=1000380-09-4 ]
Lactose	C12H22O11	342.296	204	24.5975	84.33	Lactose, octakis(trimethylsilyl)- [ C36H86O11Si8, lib=84.33, overall=84.33, CAS ID=42390-78-3 ]
Levoglucosan (1,6-Anhydro-β-D-glucopyranose)	C6H10O5	162.141	217	16.0703	74.27	Levoglucosan, tris(trimethylsilyl)- [ C15H34O5Si3, lib=74.27, overall=74.27, CAS ID=7449-14-1 ]
L-Threitol	C4H10O4	122.12	217	13.439	85.05	L-Threitol, tetrakis(trimethylsilyl) ether [ C16H42O4Si4, lib=85.05, overall=85.05, CAS ID=1000380-14-0 ]
N-Acetyl glucosamine	C9H18N2O6	250.249	73	17.2605	70.13	N-Acetyl glucosamine methoxime, tetrakis(trimethylsilyl) [ C21H50N2O6Si4, lib=70.13, overall=70.13, CAS ID=128637-19-4 ]
Palatinose	C12H16NO10	334.256	243	24.8376	76.56	Palatinose, heptakis(trimethylsilyl) ether, methyloxime [ C33H79NO10Si7, lib=76.56, overall=76.56, CAS ID=1000380-11-1 ]
Ribitol	C5H12O5	152.146	73	15.8911	92.71	Ribitol, 1,2,3,4,5-pentakis-O-(trimethylsilyl)- [ C20H52O5Si5, lib=92.71, overall=92.71, CAS ID=32381-53-6 ]
Sucrose	C12H22O11	342.296	362	29.9727	81.64	Sucrose, octakis(trimethylsilyl) ether [ C36H86O11Si8, lib=81.64, overall=81.64, CAS ID=1000380-09-1 ]
CARBOXYLIC ACIDS (6)
α-Glycerophosphoric acid	C3H9O6P	172.074	319	16.484	80.54	Phosphoric acid, bis(trimethylsilyl) 2,3-bis[(trimethylsilyl)oxy]propyl ester [ C15H41O6PSi4, lib=80.54, overall=80.54, CAS ID=31038-11-6 ]
Fumaric acid	C4H4O4	116.072	245	11.2268	70.65	2-Butenedioic acid (E)-, bis(trimethylsilyl) ester [ C10H20O4Si2, lib=70.65, overall=70.65, CAS ID=17962-03-7 ]
Malic acid	C4H6O5	134.087	147	13.206	86.28	Butanedioic acid, [(trimethylsilyl)oxy]-, bis(trimethylsilyl) ester [ C13H30O5Si3, lib=86.28, overall=86.28, CAS ID=38166-11-9 ]
Gluconic acid	C6H12O7	196.155	73	19.1584	74.74	D-Gluconic acid, 2,3,4,5,6-pentakis-O-(trimethylsilyl)-, trimethylsilyl ester [ C24H60O7Si6, lib=74.74, overall=74.74, CAS ID=34290-52-3 ]
2-Deoxy-erythro-pentonic acid	C5H10O5	150.053	73	13.3194	72.29	Erythro-Pentonic acid, 2-deoxy-3,4,5-tris-O-(trimethylsilyl)-, trimethylsilyl ester [ C17H42O5Si4, lib=72.29, overall=72.29, CAS ID=74742-30-6 ]
Citric acid	C6H8O7	192.124	159	17.0923	72.61	1,2,3-Propanetricarboxylic acid, 2-[(trimethylsilyl)oxy]-, tris(trimethylsilyl) ester [ C18H40O7Si4, lib=72.61, overall=72.61, CAS ID=14330-97-3 ]
FATTY ACIDS AND LIPIDS (9)
Glycerol 1-palmitate	C19H38O4	330.503	371	23.6207	96.52	Hexadecanoic acid, 2,3-bis[(trimethylsilyl)oxy]propyl ester [ C25H54O4Si2, lib=96.52, overall=96.52, CAS ID=1188-74-5 ]
Glycerol 2-palmitate	C19H38O4	330.503	147	23.3635	74.05	2-Monopalmitoylglycerol trimethylsilyl ether [ C25H54O4Si2, lib=74.05, overall=74.05, CAS ID=53212-97-8 ]
Hexadecanoic acid	C16H32O2	256.424	313	19.1801	96.46	Hexadecanoic acid, trimethylsilyl ester [ C19H40O2Si, lib=96.46, overall=96.46, CAS ID=55520-89-3 ]
Eicosanoic acid	C20H40O2	312.53	369	22.3994	72.21	Eicosanoic acid, trimethylsilyl ester [ C23H48O2Si, lib=72.21, overall=72.21, CAS ID=55530-70-6 ]
Octadecanoic acid	C18H36O2	284.477	341	20.5707	85.65	Octadecanoic acid, trimethylsilyl ester [ C21H44O2Si, lib=85.65, overall=85.65, CAS ID=18748-91-9 ]
(Z,Z)-9,12-Octadecadienoic acid	C18H32O2	280.445	129	20.5388	70.92	9,12-Octadecadienoic acid (Z,Z)-, trimethylsilyl ester [ C21H40O2Si, lib=70.92, overall=70.92, CAS ID=56259-07-5 ]
Traumatic acid	C12H20O4	228.285	399	25.042	72.11	Trans-Traumatic acid, bis(tert-butyldimethylsilyl) ester [ C24H48O4Si2, lib=72.11, overall=72.11, CAS ID=1000352-40-4 ]
Isobutyl stearate	C22H44O2	340.584	56	21.9543	76.5	Octadecanoic acid, 2-methylpropyl ester [ C22H44O2, lib=76.50, overall=76.50, CAS ID=646-13-9 ]
α-Tocopherol (Vitamin E)	C29H50O2	430.706	502	27.4932	81.48	(+)-.alpha.-Tocopherol, O-trimethylsilyl- [ C32H58O2Si, lib=81.48, overall=81.48, CAS ID=2733-26-8 ]
NUCLEOTIDES AND NUCLEOSIDES (1)
Adenosine	C10H13N5O4	267.241	236	24.1278	76.93	Adenosine-tetrakis(trimethylsilyl)- [ C22H45N5O4Si4, lib=76.93, overall=76.93, CAS ID=53294-33-0 ]
Secondary Metabolites (5)
AMINES AND POLYAMINES (2)
Spermine	C10H26N4	202.34	174	20.5451	93.99	Spermine per-TMS II [ C28H74N4Si6, lib=93.99, overall=93.99, CAS ID=65898-82-0 ]
N-Butylamine	C4H11N	73.1368	73	8.08273	82.27	n-Butylamine, N,N-bis(trimethylsilyl) [ C10H27NSi2, lib=82.27, overall=82.27, CAS ID=18394-04-2 ]
TERPENOIDS (1)
Steroids (1)
β-Sitosterol	C29H50O	414.707	396	29.03	97.07	.beta.-Sitosterol trimethylsilyl ether [ C32H58OSi, lib=97.07, overall=97.07, CAS ID=2625-46-9 ]
PHENOLICS (2)
Phenolic acids (2)
Ferulic acid	C10H10O4	194.184	338	19.6	77.45	Trimethylsilyl 3-methoxy-4-(trimethylsilyloxy)cinnamate [ C16H26O4Si2, lib=77.45, overall=77.45, CAS ID=10517-09-6 ]
Sinapic acid	C11H12O5	224.21	338	20.8756	84.38	Cinnamic acid, 3,5-dimethoxy-4-(trimethylsiloxy)-, trimethylsilyl ester [ C17H28O5Si2, lib=84.38, overall=84.38, CAS ID=27750-80-7 ]

## Sheet: Combined
Platform	Metabolite Identification	Formula	Theoretical Molecular Weight
	Primary Metabolites (142)
	PROTEINOGENIC AMINO ACIDS (8)
GC-MS	Serine	C3H7NO3	105.093
LC-MS (+); GC-MS	Proline	C5H9NO2	115.063
LC-MS (+)	Threonine	C4H9NO3	119.058
LC-MS (-)	Glutamic acid	C5H9NO4	147.0532
LC-MS (+); LC-MS (-)	Histidine	C6H9N3O2	155.069
LC-MS (+); LC-MS (-); GC-MS	Phenylalanine	C9H11NO2	165.079
LC-MS (+)	Arginine	C6H14N4O2	174.112
LC-MS (+); LC-MS (-)	Tryptophan	C11H12N2O2	204.09
	CARBOHYDRATES (48)
LC-MS (+)	Erythrose	C4H8O4	120.042
GC-MS	L-Threitol	C4H10O4	122.12
GC-MS	2-Deoxy-D-ribose	C5H11NO4	149.145
GC-MS	D-Xylopyranose	C5H10O5	150.13
GC-MS	D-(+)-Arabitol	C5H12O5	152.146
GC-MS	Ribitol	C5H12O5	152.146
GC-MS	Levoglucosan (1,6-Anhydro-β-D-glucopyranose)	C6H10O5	162.141
GC-MS	D-(+)-Xylose	C5H11NO5	165.144
GC-MS	3-Deoxy-D-Ribo-Hexitol	C6H14O5	166.172
GC-MS	D-Ribose	C6H13NO5	179.171
GC-MS	D-(+)-Talofuranose (isoform 1)	C6H12O6	180.156
GC-MS	D-(+)-Talofuranose (isoform 2)	C6H12O6	180.156
GC-MS	D-Psicofuranose	C6H12O6	180.156
LC-MS (-); GC-MS	Dulcitol	C6H14O6	182.079
LC-MS (-)	Iditol	C6H14O6	182.079
GC-MS	D-Allose	C6H13NO6	195.171
GC-MS	D-(+)-Talose	C7H15NO6	209.09
GC-MS	D-Fructose	C7H15NO6	209.197
GC-MS	D-Galactose	C7H15NO6	209.197
LC-MS (-)	Ribose 5-phosphate	C5H11O8P	230.019
GC-MS	N-Acetyl glucosamine	C9H18N2O6	250.249
GC-MS	2-O-Glycerol-α-D-galactopyranoside	C9H18O8	254.235
LC-MS (+)	Glucosamine 6-phosphate	C6H14NO8P	259.046
LC-MS (-)	Mannose-1-phosphate	C6H13O9P	260.03
LC-MS (+)	Mannose-6-phosphate	C6H13O9P	260.03
GC-MS	D-Myo-Inositol-3-phosphate	C6H13O9P	260.136
LC-MS (+)	2,3-Diphosphoglycerate	C3H8O10P2	265.959
LC-MS (-)	N-Acetylglucosamine 1-phosphate	C8H16NO9P	301.056
LC-MS (-)	Ribulose 1,5-diphosphate	C5H12O11P2	309.985
GC-MS	Palatinose	C12H16NO10	334.256
LC-MS (+)	Fructose 1,6-diphosphate	C6H14O12P2	339.996
LC-MS (-); GC-MS	Galactinol	C12H22O11	342.116
LC-MS (-); GC-MS	Sucrose	C12H22O11	342.116
LC-MS (+); LC-MS (-)	Trehalose	C12H22O11	342.116
LC-MS (+); GC-MS	Lactose	C12H22O11	342.116
GC-MS	3-α-Mannobiose	C12H22O11	342.296
GC-MS	D-(+)-Cellobiose (isoform 2)	C12H22O11	342.296
LC-MS (-)	Maltitol	C12H24O11	344.132
GC-MS	4-O-β-Galactopyranosyl-D-mannopyranose	C12H22O11	344.312
LC-MS (+)	GlcNAcThrNAc	C14H24N2O9	364.148
GC-MS	D-(+)-Cellobiose (isoform 1)	C13H25NO11	371.338
GC-MS	β-Gentiobiose	C13H25NO11	371.338
LC-MS (-)	5-Phosphorylribose 1-pyrophosphate	C5H13O14P3	389.952
LC-MS (+); LC-MS (-)	Trehalose 6-phosphate	C12H23O14P	422.083
LC-MS (-)	Cellotriose	C18H32O16	504.169
LC-MS (-)	Melezitose	C18H32O16	504.169
LC-MS (-)	Raffinose	C18H32O16	504.169
LC-MS (-)	Sorbitol-6-phosphate	C6H15O9P	262.0454
	CARBOXYLIC ACIDS (20)
GC-MS	Fumaric acid	C4H4O4	116.072
LC-MS (-); GC-MS	Malic acid	C4H6O5	134.022
LC-MS (-)	O-Toluic acid (2-Methylbenzoic acid)	C8H8O2	136.052
LC-MS (+)	6-Hydroxynicotinic acid	C6H5NO3	139.027
LC-MS (-)	Adipic acid (Hexan-1,6-dicarboxylate)	C6H10O4	146.058
LC-MS (-)	Citramalic acid	C5H8O5	148.037
GC-MS	2-Deoxy-erythro-pentonic acid	C5H10O5	150.053
LC-MS (-)	2-Oxoadipic acid	C6H8O5	160.037
LC-MS (-)	Phosphoenolpyruvic acid	C3H5O6P	167.982
GC-MS	α-Glycerophosphoric acid	C3H9O6P	172.074
LC-MS (-)	cis-Aconitic acid	C6H6O6	174.016
LC-MS (-)	Azelaic acid	C9H16O4	188.105
LC-MS (-); GC-MS	Citric acid	C6H8O7	192.027
GC-MS	Gluconic acid	C6H12O7	196.155
LC-MS (-)	Benzyl succinic acid	C11H12O4	208.074
LC-MS (-)	Galactaric acid	C6H10O8	210.038
LC-MS (+)	Argininosuccinic acid	C10H18N4O6	290.123
LC-MS (-)	Sinapoyl malate	C15H16O9	340.079
LC-MS (-)	Digalacturonic acid	C12H18O13	370.075
LC-MS (+)	Adenylosuccinic acid	C14H18N5O11P	463.074
	FATTY ACIDS AND LIPIDS (24)
LC-MS (-)	1-Hexanoic acid	C6H12O2	116.084
LC-MS (-)	Jasmonic acid	C12H18O3	210.126
GC-MS	Traumatic acid	C12H20O4	228.285
GC-MS	Hexadecanoic acid	C16H32O2	256.424
LC-MS (-)	10-Heptadecenoic acid (17:1(n-7))	C17H32O2	268.24
GC-MS	(Z,Z)-9,12-Octadecadienoic acid	C18H32O2	280.445
LC-MS (-)	Stearic acid (Octadecanoic acid)	C18H36O2	284.272
LC-MS (-)	Ricinoleic acid	C18H34O3	298.251
LC-MS (+)	D-erythro-Sphingosine	C18H37NO2	299.282
LC-MS (-)	(R)-2-hydroxystearic acid	C18H36O3	300.266
LC-MS (+)	D-erythro-Dihydrosphingosine	C18H39NO2	301.298
LC-MS (-); GC-MS	Eicosenoic acid	C20H38O2	310.287
GC-MS	Eicosanoic acid	C20H40O2	312.53
GC-MS	Glycerol 1-palmitate	C19H38O4	330.503
GC-MS	Glycerol 2-palmitate	C19H38O4	330.503
GC-MS	Isobutyl stearate	C22H44O2	340.584
LC-MS (-)	Prostaglandin F2a	C20H34O5	354.241
LC-MS (+)	gamma-Tocotrienol	C28H42O2	410.318
LC-MS (+)	beta-Tocotrienol	C28H42O2	410.318
GC-MS	α-Tocopherol (Vitamin E)	C29H50O2	430.706
LC-MS (+)	Ubiquinone 30	C39H58O4	590.434
LC-MS (-)	Palmitoleic acid	C16H30O2	254.2246
LC-MS (-)	Linoleic acid	C18H32O2	280.2402
LC-MS (-)	Oleic acid	C18H34O2	282.2559
	NUCLEOTIDES AND NUCLEOSIDES (33)
LC-MS (-)	Hypoxanthine (Purine-6-ol)	C5H4N4O	136.039
LC-MS (+)	Uridine	C9H12N2O6	244.07
LC-MS (+)	5'-Deoxyadenosine	C10H13N5O3	251.102
LC-MS (+)	N6-Methyl-2'-deoxyadenosine	C11H15N5O3	265.117
GC-MS	Adenosine	C10H13N5O4	267.241
LC-MS (-)	Inosine	C10H12N4O5	268.081
LC-MS (+)	1-Methyladenosine	C11H15N5O4	281.112
LC-MS (+); LC-MS (-)	Guanosine	C10H13N5O5	283.092
LC-MS (-)	Xanthosine	C10H12N4O6	284.076
LC-MS (+)	5-Methylthioadenosine	C11H15N5O3S	297.09
LC-MS (+)	Thymidine-3',5'-cyclic monophosphate	C10H13N2O7P	304.046
LC-MS (+)	Cytidine 5'-monophosphate	C9H14N3O8P	323.052
LC-MS (-)	Uridine 5'-monophosphate	C9H13N2O9P	324.036
LC-MS (+)	Adenosine 3',5'-phosphate	C10H12N5O6P	329.053
LC-MS (+)	2'-Deoxyinosine-5'-monophosphate	C10H13N4O7P	332.052
LC-MS (-)	N2-Isobutyryl-2'-deoxyguanosine	C14H19N5O5	337.139
LC-MS (-)	Guanosine-3',5'-cyclic monophosphate	C10H12N5O7P	345.047
LC-MS (+); LC-MS (-)	Adenosine 5'-monophosphate (AMP)	C10H14N5O7P	347.063
LC-MS (+)	Guanosine 5'-monophosphate	C10H14N5O8P	363.058
LC-MS (+)	Isopentenyl-Adenine-9-glucoside	C16H23N5O5	365.17
LC-MS (+); LC-MS (-)	Orotidine 5'-monophosphate	C10H13N2O11P	368.026
LC-MS (+)	2'-Deoxycytidine-5'-diphosphate	C9H15N3O10P2	387.023
LC-MS (+); LC-MS (-)	Cytidine-5'-diphosphate	C9H15N3O11P2	403.018
LC-MS (-)	Uridine 5'-diphosphate	C9H14N2O12P2	404.002
LC-MS (+)	Adenosine diphosphate	C10H15N5O10P2	427.029
LC-MS (-)	2'-Deoxyguanosine-5'-diphosphate	C10H15N5O10P2	427.029
LC-MS (+)	Cytidine 5'-diphosphocholine	C14H26N4O11P2	488.107
LC-MS (-)	UDP-xylose	C14H22N2O16P2	536.044
LC-MS (-)	UDP-beta-L-rhamnose	C15H24N2O16P2	550.06
LC-MS (-)	Uridine 5'-diphospho-D-glucose	C15H24N2O17P2	566.055
LC-MS (+); LC-MS (-)	Guanosine 5'-diphosphate-D-mannose	C16H25N5O16P2	605.077
LC-MS (-)	Uridine 5'-diphospho-N-acetylglucosamine	C17H27N3O17P2	607.082
LC-MS (-)	Uridine 5'-diphospho-N-acetylgalactosamine	C17H27N3O17P2	607.082
	COFACTORS (9)
LC-MS (+); LC-MS (-)	(-)-Riboflavin	C17H20N4O6	376.138
LC-MS (+)	Biotin	C10H16N2O3S	244.088
LC-MS (+); LC-MS (-)	D-(+)-Pantothenic acid (Vitamin B5)	C9H17NO5	219.111
LC-MS (+); LC-MS (-)	Folic acid	C19H19N7O6	441.14
LC-MS (-)	Riboflavin-5'-monophosphate	C17H21N4O9P	456.105
LC-MS (-)	Thiamin pyrophosphate	C12H19N4O7P2S	425.045
LC-MS (+); LC-MS (-)	Thiamine	C12H17N4OS	265.1123
LC-MS (+)	Thiamine diphosphate	C12H19N4O7P2S	425.045
LC-MS (+)	Vitamin K1	C31H46O2	450.35
	Secondary Metabolites (248)
	AMINES AND POLYAMINES (7)
LC-MS (+)	Phenylethylamine	C8H11N	121.089
LC-MS (+)	(-)-Norepinephrine	C8H11NO3	169.074
LC-MS (+)	1-Naphthylamine	C10H9N	143.073
GC-MS	N-Butylamine	C4H11N	73.1368
LC-MS (+)	Spermidine	C7H19N3	145.158
LC-MS (+); GC-MS	Spermine	C10H26N4	202.216
LC-MS (+)	Triethanolamine	C6H15NO3	149.105
	NON-PROTEINOGENIC AMINO ACIDS AND DERIVATIVES (18)
LC-MS (+)	3,3',5-Triiodothyronine	C15H12I3NO4	650.79
LC-MS (+); LC-MS (-)	3,5-Diiodo-tyrosine	C9H9I2NO3	432.867
LC-MS (-)	5-Hydroxylysine	C6H14N2O3	162.1
LC-MS (+)	6-Aminohexanoic acid	C6H13NO2	131.095
LC-MS (-)	cis-4-Hydroxy-D-proline	C5H9NO3	131.058
LC-MS (+)	DL-3,4-Dihydroxymandelic acid	C8H8O5	184.037
LC-MS (-)	DL-Homocysteine	C8H16N2O4S2	268.055
LC-MS (-)	DL-threo-beta-methylaspartic acid	C5H9NO4	147.053
LC-MS (+)	Glu-Glu	C10H16N2O7	276.096
LC-MS (-)	Homoarginine	C7H16N4O2	188.127
LC-MS (+)	Indole-3-acetyl-L-phenylalanine	C19H18N2O3	322.132
LC-MS (+)	Indole-3-acetyl-L-tryptophan	C21H19N3O3	361.143
LC-MS (-)	L-5-Oxoproline (5-Pyrrolidone-2-carboxylic acid)	C5H7NO3	129.043
LC-MS (-)	L-beta-Homomethionine	C6H13NO2S	163.067
LC-MS (+)	O-Phosphoserine	C3H8NO6P	185.009
LC-MS (+); LC-MS (-)	S-Adenosyl-L-homocysteine	C14H20N6O5S	384.122
LC-MS (+)	S-Adenosylmethionine	C15H23N6O5S	399.145
LC-MS (+)	Urocanic acid	C6H6N2O2	138.043
	ALKALOIDS (47)
LC-MS (+)	(+)-Bicuculline	C20H17NO6	367.106
LC-MS (+)	(+)-Cinchonine	C19H22N2O	294.173
LC-MS (+)	(1,2,9,10-tetramethoxy-6-methyl-5,6,6a,7-tetrahydro-4H-dibenzo[de,g]quinolin-3-yl)methanol	C22H27NO5	385.189
LC-MS (+)	(6aS)-1,2,9,10-tetramethoxy-6-methyl-5,6,6a,7-tetrahydro-4H-dibenzo[de,g]quinoline-3-carbaldehyde	C22H25NO5	383.173
LC-MS (-)	1-(2,3-dibenzimidazol-2-ylpropyl)-2-methoxybenzene	C24H22N4O	382.179
LC-MS (+)	2-Cyano-3-methylpyridine	C7H6N2	118.053
LC-MS (-)	4-Hydroxyquinoline (Quinolin-4-ol)	C9H7NO	145.053
LC-MS (+); LC-MS (-)	5-Aminoimidazole-4-carboxamide-1-ribofuranosyl 5'-monophosphate	C9H15N4O8P	338.063
LC-MS (-)	5-Hydroxyindoleacetic acid	C10H9NO3	191.058
LC-MS (+)	6-Furfurylaminopurine	C10H9N5O	215.081
LC-MS (-)	9-methoxy-2,2-dimethyl-6-hydro-2H-pyrano[5,6-c]quinolin-5-one	C15H15NO3	257.105
LC-MS (+)	Allocryptopine	C21H23NO5	369.158
LC-MS (+)	Berberine	C20H18NO4	336.124
LC-MS (+)	Canadine	C20H21NO4	339.147
LC-MS (+)	Codeine ((5,6)-3-Methoxy-17-methyl-7,8-didehydro-4,5-epoxymorphinan-6-ol)	C18H21NO3	299.152
LC-MS (+)	Cryptopine	C21H23NO5	369.158
LC-MS (+)	Dihydrozeatin-9-beta-D-glucoside	C16H25N5O6	383.18
LC-MS (+)	Ergocristine	C35H39N5O5	609.295
LC-MS (+)	Flindersine	C14H13NO2	227.095
LC-MS (+)	Foliosidine	C16H21NO5	307.142
LC-MS (+)	Himbacine	C22H35NO2	345.267
LC-MS (-)	Indole-3-acetaldehyde	C10H9NO	159.068
LC-MS (+)	Indole-3-carboxyaldehyde	C9H7NO	145.053
LC-MS (-)	Isoguvacine (2,3,4,5-Tetrahydropyridine-2-carboxylate)	C6H9NO2	127.063
LC-MS (+)	Morphine	C17H19NO3	285.136
LC-MS (+)	Noscapine	C22H23NO7	413.147
LC-MS (+)	Oxoglaucine	C20H17NO5	351.111
LC-MS (+)	Paraxanthine	C7H8N4O2	180.065
LC-MS (-)	Pipecolic acid	C6H11NO2	129.079
LC-MS (+)	Piperine	C17H19NO3	285.136
LC-MS (+)	Protopine	C20H19NO5	353.126
LC-MS (+)	Quinine	C20H24N2O2	324.184
LC-MS (+)	Rauwolscine	C21H26N2O3	354.194
LC-MS (+)	Retrorsine	C18H25NO6	351.168
LC-MS (+)	Seneciphylline	C18H23NO5	333.158
LC-MS (+)	Solasodine	C27H43NO2	413.329
LC-MS (+)	Strychnine	C21H22N2O2	334.168
LC-MS (+)	Tetrahydropalmatine	C21H25NO4	355.178
LC-MS (+)	Theobromine	C7H8N4O2	180.065
LC-MS (+)	Trans-Zeatin riboside	C15H21N5O5	351.154
LC-MS (+)	Trans-Zeatin-7-glucoside	C16H23N5O6	381.165
LC-MS (+)	Trans-Zeatin-9-glucoside	C16H23N5O6	381.165
LC-MS (+)	Trans-Zeatin-riboside-O-glucoside	C21H31N5O10	513.207
LC-MS (+)	Tuberostemonine	C22H33NO4	375.241
LC-MS (+)	Vincamine	C21H26N2O3	354.194
LC-MS (-)	Yohimbinic acid	C20H24N2O3	340.179
LC-MS (+)	α-Codeimethine	C19H23NO3	313.168
	SULFUR-CONTAINING (13)
LC-MS (+)	L(+)-Cystathionine	C7H14N2O4S	222.067
LC-MS (+); LC-MS (-)	L-Glutathione (reduced form)	C10H17N3O6S	307.084
LC-MS (+); LC-MS (-)	S-Lactoylglutathione	C13H21N3O8S	379.105
LC-MS (-)	3-Methylthiopropyl glucosinolate	C11H21NO9S3	407.038
LC-MS (+)	Benzylglucosinolate	C14H19NO9S2	409.05
LC-MS (-)	Glucoerucin	C12H23NO9S3	421.053
LC-MS (-)	Glucoiberin	C11H21NO10S3	423.033
LC-MS (+)	4-Methylsufinyl-3-butenyl glucosinolate	C12H21NO10S3	435.033
LC-MS (+)	(2R)-2-Hydroxy-2-phenethylglucosinolate	C15H21NO10S2	439.061
LC-MS (-)	7-Methylthioheptyl glucosinolate	C15H29NO9S3	463.1
LC-MS (-)	8-Methylthiooctyl glucosinolate	C16H31NO9S3	477.116
LC-MS (-)	Glucoibarin	C15H29NO10S3	479.095
LC-MS (-)	L-Glutathione (oxidized form)	C20H32N6O12S2	612.152
	TERPENOIDS (59)
	Monoterpenoid (1)
LC-MS (-)	Hinokitiol	C10H12O2	164.084
	Sesquiterpenes (1)
LC-MS (+)	cis-Nerolidol	C15H26O	222.198
	Diterpenes (4)
LC-MS (+)	Zearalenone	C18H22O5	318.147
LC-MS (-)	Gibberellin A44	C20H26O5	346.178
LC-MS (-)	Gibberellin A8	C19H24O7	364.152
LC-MS (+)	Sclareol	C20H36O2	308.272
	Triterpenes (9)
LC-MS (+)	Austricine	C15H18O4	262.121
LC-MS (+)	10'-Apozeaxanthinal	C27H36O2	392.272
LC-MS (+)	8'-Apoalloxanthin	C30H38O2	430.287
LC-MS (-)	Oleanolic acid	C30H48O3	456.36
LC-MS (+)	Methyl hydroxy-3,4-dehydro-apo-8'-lycopenate	C31H42O3	462.313
LC-MS (-)	Sumaresinolic acid	C30H48O4	472.355
LC-MS (+); LC-MS (-)	Asiatic acid	C30H48O5	488.35
LC-MS (+)	Cymarin	C30H44O9	548.299
LC-MS (+); LC-MS (-)	Glycyrrhetinic acid	C30H46O4	470.34
	Tetraterpenoids (28)
LC-MS (+)	Isorenieratene	C40H48	528.376
LC-MS (+)	Lycopene	C40H56	536.438
LC-MS (+)	Gamma-Carotene	C40H56	536.438
LC-MS (+)	Zeta-Carotene	C40H60	540.47
LC-MS (+)	Phytofluene	C40H62	542.485
LC-MS (+)	Celaxanthin	C40H54O	550.417
LC-MS (+)	Lycopene 1,2-epoxide	C40H56O	552.433
LC-MS (+)	Rhodopin (1,2-dihydro-ψ,ψ-caroten-1-ol)	C40H58O	554.449
LC-MS (+)	3-Hydroxy-4-ketotorulene	C40H52O2	564.397
LC-MS (+)	Anhydrorhodovibrin	C41H58O	566.449
LC-MS (+)	beta,beta-Carotene-2,2'-diol	C40H56O2	568.428
LC-MS (+)	Lycopene 1,2,1',2'-diepoxide	C40H56O2	568.428
LC-MS (+)	beta-Carotene-5,8,5'8'-diepoxide	C40H56O2	568.428
LC-MS (+)	Pyrrhoxanthinol	C37H46O5	570.335
LC-MS (+)	Lycopene-5,6-diol	C40H58O2	570.444
LC-MS (+)	2,6-Cyclolycopene-1,5-diol	C40H58O2	570.444
LC-MS (+)	Papilioerythrione	C40H52O3	580.392
LC-MS (+)	Capsanthone	C40H54O3	582.407
LC-MS (+)	Deepoxyneoxanthin	C40H56O3	584.423
LC-MS (+)	Lutein 5,6-epoxide	C40H56O3	584.423
LC-MS (+)	7,8-Didehydroastaxanthin	C40H50O4	594.371
LC-MS (+)	3,4-Dihydrospirilloxanthin	C42H62O2	598.475
LC-MS (+)	Violaxanthin	C40H56O4	600.418
LC-MS (+)	Liliaxanthin	C40H56O4	600.418
LC-MS (+)	Nostoxanthin	C40H56O4	600.418
LC-MS (+)	5,6-Dihydroxylutein	C40H58O4	602.434
LC-MS (+)	Peridinin	C39H50O7	630.356
LC-MS (+)	Fucoxanthin	C42H58O6	658.423
	Triterpenoid/Steroids (16)
LC-MS (+)	1,4-Androstadiene-3,17-dione	C19H24O2	284.178
LC-MS (-)	12beta-Hydroxy-5beta-cholan-24-oic acid	C24H40O3	376.298
LC-MS (-)	3,7,12-trioxocholanic acid	C24H34O5	402.241
LC-MS (-)	3beta,7beta-Dihydroxy-5beta-cholan-24-oic acid	C24H40O4	392.292
LC-MS (+)	Androstenedione	C19H26O2	286.193
LC-MS (+)	Brassicasterol	C28H46O	398.355
LC-MS (+)	Campesterol	C28H48O	400.371
LC-MS (+)	Cholesterol	C27H46O	386.355
LC-MS (+); LC-MS (-)	Cholic acid	C24H40O5	408.288
LC-MS (-)	Deoxycholic acid methyl ester	C25H42O4	406.308
LC-MS (+)	Ergosterol	C28H44O	396.339
LC-MS (+); LC-MS (-)	Glycocholic acid	C26H43NO6	465.309
LC-MS (+)	Stigmastanol	C29H52O	416.402
LC-MS (-)	Taurocholic acid	C26H45NO7S	515.292
LC-MS (-)	Taurolithocholic acid	C26H45NO5S	483.302
LC-MS (+); GC-MS	β-Sitosterol	C29H50O	414.386
	PHENOLICS (104)
	Simple phenols (2)
LC-MS (+)	4-Hydroxy-2,5,5,9-tetramethylcycloundeca-2,9-dienyl 4-hydroxybenzoate	C22H30O4	358.214
LC-MS (+)	2-(4-chlorophenyl)-1-(2,4,6-trihydroxyphenyl)ethanone	C14H11ClO4	278.035
	Stilbenoids (1)
LC-MS (+)	Resveratrol	C14H12O3	228.079
	Lignans (2)
LC-MS (+)	Justicidin B	C21H16O6	364.095
LC-MS (-)	Curcumine	C21H20O6	368.126
	Phenolic acids (14)
LC-MS (-)	2-[4-[5-(trifluoromethyl)pyridin-2-yl]oxyphenoxy]propanoic acid	C15H12F3NO4	327.072
LC-MS (-)	2-Chlorobenzoic acid	C7H5ClO2	155.998
LC-MS (+)	4-Anisic acid	C8H8O3	152.047
LC-MS (-)	4-Hydroxybenzoic acid	C7H6O3	138.032
LC-MS (-)	Caffeic acid (3,4-Dihydroxycinnamic acid)	C9H8O4	180.042
LC-MS (+); LC-MS (-)	Chlorogenic acid	C16H18O9	354.095
LC-MS (+); LC-MS (-); GC-MS	Ferulic acid	C10H10O4	194.058
LC-MS (-)	Gallic acid	C7H6O5	170.022
LC-MS (-)	Homovanillic acid	C9H10O4	182.058
LC-MS (-)	Rhein	C15H8O6	284.032
LC-MS (-)	Salicylic acid	C7H6O3	138.032
LC-MS (+); LC-MS (-); GC-MS	Sinapic acid	C11H12O5	224.068
LC-MS (-)	Usnic acid	C18H16O7	344.09
LC-MS (-)	Vanillic acid (4-hydroxy-3-methoxybenzoic acid)	C8H8O4	168.147
	Coumarins (9)
LC-MS (+)	3(2'-Chlorophenyl)-7-hydroxy-4-phenylcoumarin	C21H13ClO3	348.055
LC-MS (+)	3(4'-Chlorophenyl)-4,6-dimethylcoumarin	C17H13ClO2	284.06
LC-MS (+); LC-MS (-)	4-Methylumbelliferone	C10H8O3	176.047
LC-MS (+); LC-MS (-)	6-Ethoxy-3(4'-hydroxyphenyl)-4-methylcoumarin	C18H16O4	296.105
LC-MS (-)	6-Hydroxy-4-methylcoumarin	C10H8O3	176.047
LC-MS (+)	7-methoxy-4-methylcoumarin	C11H10O3	190.063
LC-MS (-)	Esculetin (6,7-Dihydroxycoumarin)	C9H6O4	178.027
LC-MS (+)	Haploperoside C Acetate	C34H40O19	752.216
LC-MS (+)	Scopoletin	C10H8O4	192.042
	Flavonoids/Anthocyanins (76)
LC-MS (-)	(-)-epigallocatechin	C15H14O7	306.074
LC-MS (-)	(+)-Epicatechin	C15H14O6	290.079
LC-MS (+)	2',3',6-Trimethoxyflavone	C18H16O5	312.1
LC-MS (+)	2',5-Dimethoxyflavone	C17H14O4	282.089
LC-MS (-)	2'-Hydroxy-a-naphthoflavone	C19H12O3	288.079
LC-MS (+)	3,4,2',4',6'-Pentamethoxychalcone	C20H22O6	358.142
LC-MS (+)	3',6-Dimethylflavone	C17H14O2	250.099
LC-MS (-)	3,7,4'-Trihydroxyflavone	C15H10O5	270.053
LC-MS (-)	3,7-Dihydroxy-3',4'-dimethoxyflavone	C17H14O6	314.079
LC-MS (+)	3',7-Dimethoxy-3-hydroxyflavone	C17H14O5	298.084
LC-MS (+)	3-Hydroxy-3',4',5'-trimethoxyflavone	C18H16O6	328.095
LC-MS (+); LC-MS (-)	3-Hydroxy-3',4'-Dimethoxyflavone	C17H14O5	298.084
LC-MS (+)	4-Hydroxy-2',3,4',6'-tetramethoxychalcone	C19H20O6	344.126
LC-MS (+)	4'-Hydroxyflavanone	C15H12O3	240.079
LC-MS (+)	4'-Methoxyflavonol	C16H12O4	268.074
LC-MS (+)	6a,12a-Didehydroamorphigenin	C23H20O7	408.121
LC-MS (-)	7-Methylquercetin-3-Galactoside-6''-Rhamnoside-3'''-Rhamnoside	C34H42O20	770.227
LC-MS (+); LC-MS (-)	Amorphigenin	C23H22O7	410.137
LC-MS (-)	Apigenin-7-O-glucoside	C21H20O10	432.377
LC-MS (+)	Chrysin (5,7-Dihydroxyflavone)	C15H10O4	254.058
LC-MS (+)	Chrysoeriol	C16H12O6	300.063
LC-MS (+); LC-MS (-)	Cyanidin-3,5-di-O-glucoside	C27H31O16	611.161
LC-MS (+); LC-MS (-)	Cyanidin-3-O-(2''-O-beta-glucopyranosyl-beta-glucopyranoside)	C27H31O16	611.161
LC-MS (+)	Cyanidin-3-O-(2''-O-beta-xylopyranosyl-beta-glucopyranoside)-5-O-beta-glucopyranoside	C32H39O20	743.203
LC-MS (+)	Cyanidin-3-O-alpha-arabinopyranoside	C20H19O10	419.098
LC-MS (-)	Daidzin (4'-hydroxyisoflavone-7-O-glucoside)	C21H20O9	416.111
LC-MS (+)	Dihydrochalcone	C15H14O	210.104
LC-MS (+)	Genistein	C15H10O5	270.053
LC-MS (-)	Glabranine	C20H20O4	324.136
LC-MS (+)	Gossypin (3,5,7,3',4'-Pentahydroxy-8-O-glucosylflavone)	C21H20O13	480.09
LC-MS (+)	Hesperetin	C16H14O6	302.079
LC-MS (-)	Hesperidin	C28H34O15	610.19
LC-MS (+); LC-MS (-)	Hyperoside (quercetin-3-beta-O-galactoside)	C21H20O12	464.095
LC-MS (+)	Icariin	C33H40O15	676.237
LC-MS (-)	Ideain (Cyanidin-3-O-galactoside)	C21H21O11	449.108
LC-MS (+); LC-MS (-)	Isorhamnetin-3-beta-D-galactopyranoside	C22H22O12	478.111
LC-MS (-)	Isorhamnetin-3-Galactoside-6''-Rhamnoside	C28H32O16	624.169
LC-MS (+); LC-MS (-)	Kaempferol	C15H10O6	286.048
LC-MS (+); LC-MS (-)	Kaempferol-3-O-glucoside	C21H20O11	448.101
LC-MS (-)	Kaempferol-3-O-rutinoside	C27H30O15	594.158
LC-MS (+)	Keracyanin (Cyanidin 3-O-rhamnosylglucoside)	C27H31O15	595.166
LC-MS (+); LC-MS (-)	Limocitrin	C17H14O8	346.069
LC-MS (+)	Luteolin (3',4',5,7-tetrahydroxyflavone)	C15H10O6	286.048
LC-MS (+)	Luteolin-3',7-di-O-glucoside	C27H30O16	610.153
LC-MS (+)	Luteolin-4'-O-glucoside	C21H20O11	448.101
LC-MS (+); LC-MS (-)	Luteolin-7-O-glucoside	C21H20O11	448.101
LC-MS (+)	Malvidin-3,5-di-O-glucoside	C29H35O17	655.187
LC-MS (+)	Malvidin-3-O-beta-D-galactoside	C23H25O12	493.135
LC-MS (-)	Mangostin	C24H26O6	410.173
LC-MS (-)	Marein (Okanin-4'-O-glucoside)	C21H22O11	450.116
LC-MS (-)	Myricetin-3-Galactoside	C21H20O13	480.09
LC-MS (-)	Narcissin (Isorhamnetin-3-O-rutinoside)	C28H32O16	624.169
LC-MS (-)	Naringenin	C15H12O5	272.068
LC-MS (-)	Naringin	C27H32O14	580.179
LC-MS (+)	Pectolinarin	C29H34O15	622.19
LC-MS (-)	Peonidin	C16H13O6	301.071
LC-MS (+)	Peonidin-3,5-O-di-beta-glucopyranoside	C28H33O16	625.177
LC-MS (+)	Peonidin-3-o-beta-d-glucopyranoside	C22H23O11	463.124
LC-MS (+)	Petunidin-3-O-beta-glucopyranoside	C22H23O12	479.119
LC-MS (+)	Phenyl(1,2,9,10-tetramethoxy-6-methyl-5,6-dihydro-4H-dibenzo[de,g]quinolin-7-yl)methanone	C28H27NO5	457.189
LC-MS (+); LC-MS (-)	Poncirin (Isosakuranetin-7-O-neohesperidoside)	C28H34O14	594.195
LC-MS (-)	Procyanidin B1	C30H26O12	578.142
LC-MS (+)	Procyanidin B2	C30H26O12	578.142
LC-MS (+)	Puerarin (Daidzein-8-C-glucoside)	C21H20O9	416.111
LC-MS (+)	Quercetin (2-(3,4-dihydroxyphenyl)-3,5,7-trihydroxychromen-4-one)	C15H10O7	302.043
LC-MS (+)	Quercetin-3-(6''-malonyl)-Glucoside	C24H22O15	550.096
LC-MS (+); LC-MS (-)	Quercetin-3,4'-O-di-beta-glucopyranoside	C27H30O17	626.148
LC-MS (-)	Quercetin-3-Arabinoside	C20H18O11	434.085
LC-MS (-)	Quercetin-3-O-glucose-6''-acetate	C23H22O13	506.106
LC-MS (+); LC-MS (-)	Rhamnetin (3,3',4',5-tetrahydroxy-7-methoxyflavone)	C16H12O7	316.058
LC-MS (-)	Robinetin trimethyl ether	C18H16O7	344.09
LC-MS (+)	Sissotrin (Biochanin-alpha-7-Glucoside)	C22H22O10	446.121
LC-MS (-)	Sophoricoside	C21H20O10	432.106
LC-MS (+)	Spiraeoside (quercetin-4'-glucoside)	C21H20O12	464.095
LC-MS (-)	Syringetin-3-O-galactoside	C23H24O13	508.122
LC-MS (+); LC-MS (-)	Thermopsoside (Hrisoeriol-7-O-β-D-glucopyranoside)	C26H26O12	530.142

## Sheet: Mapping Info
Metabolite Identification	KEGG ID	PubChem CID	Formula	KEGG Mapped	PMN (B. rapa)	Derivatives in PMN (B. rapa)	A. thaliana targeted guard cell metabolomics11	B. napus guard cell enriched epidermal peel metabolomics24	B. napus guard cell enriched epidermal peel metabolomics25
Primary Metabolites (143)
AMINO ACIDS (8)
Serine	C00065	5951	C3H7NO3	Yes	Yes		Yes		Yes
Proline	C00148	145742	C5H9NO2	Yes	Yes		Yes		Yes
Threonine	C00188	6288	C4H9NO3	Yes	Yes		Yes	Yes	Yes
Glutamic acid	C00025	33032	C5H9NO4	Yes	Yes		Yes	Yes	Yes
Histidine	C00135	6274	C6H9N3O2	Yes	Yes		Yes		Yes
Phenylalanine	C00079	6140	C9H11NO2	Yes	Yes		Yes	Yes	Yes
Arginine	C00062	28782	C6H14N4O2	Yes	Yes		Yes	Yes	Yes
Tryptophan	C00078	6305	C11H12N2O2	Yes	Yes		Yes	Yes	Yes
CARBOHYDRATES (48)
Maltitol	D04845	493591	C12H24O11	No	No			Yes
Sucrose	C00089	5988	C12H22O11	Yes	Yes		Yes	Yes	Yes
D-Fructose	C00095	5984	C7H15NO6	Yes	Yes			Yes	Yes
5-Phosphorylribose 1-pyrophosphate	C00119	7339	C5H13O14P3	Yes	No
D-Ribose	C00121	5779	C6H13NO5	No	No	D-ribose 5-phosphate			Yes
N-Acetyl glucosamine	C00140	439174	C9H18N2O6	Yes	No	UDP-N-acetyl-alpha-D-glucosamine
D-(+)-Xylose	C00181	135191	C5H11NO5	Yes	No	UDP-alpha-D-xylose		Yes	Yes
D-Xylopyranose	C00181	135191	C5H10O5	Yes	Yes
D-(+)-Cellobiose (isoform 1)	C00185	10712	C13H25NO11	Yes	Yes			Yes	Yes
D-(+)-Cellobiose (isoform 2)	C00185	10712	C12H22O11	Yes	Yes			Yes	Yes
Mannose-6-phosphate	C00275	65127	C6H13O9P	Yes	Yes			Yes	Yes
Glucosamine 6-phosphate	C00352	440997	C6H14NO8P	Yes	Yes			Yes	Yes
Fructose 1,6-diphosphate	C00354	10267	C6H14O12P2	Yes	Yes				Yes
Ribitol	C00474	6912	C5H12O5	Yes	No
Raffinose	C00492	439242	C18H32O16	No	Yes			Yes	Yes
Trehalose-6-phosphate	C00689	122336	C12H23O14P	Yes	Yes
D-Galactose	C00738	206	C7H15NO6	No	Yes			Yes	Yes
Trehalose	C01083	7427	C12H22O11	Yes	Yes
Sorbitol-6-phosphate	C01096	152306	C6H15O9P	No	No	Sorbitol
Ribulose 1,5-diphosphate	C01182	123658	C5H12O11P2	Yes	Yes
Galactinol	C01235	11727586	C12H22O11	No	Yes			Yes	Yes
D-Allose	C01487	439507	C6H13NO6	No	No
Iditol	C01507	5460044	C6H14O6	No	No
Dulcitol (Galactitol)	C01697	11850	C6H14O6	Yes	No
Palatinose	C01742	439559	C12H16NO10	No	No
Erythrose	C01796	439574	C4H8O4	No	No	D-erythrose 4-phosphate
2-Deoxy-D-ribose	C01801	9828112	C5H11NO4	No	No	D-ribose 5-phosphate
D-(+)-Arabitol	C01904	94154	C5H12O5	Yes	No	2-carboxy-D-arabinitol (Arabitol)		Yes
Lactose	C01970	6134	C12H22O11	No	No			Yes	Yes
4-O-β-Galactopyranosyl-D-mannopyranose	C02964	439867	C12H24O11	No	No
2,3-Diphosphoglycerate	C03339	61	C3H8O10P2	No	Yes
Ribose 5-phosphate	C03736	440101	C5H11O8P	No	Yes			Yes	Yes
D-Myo-Inositol-3-phosphate	C04006	440194	C6H13O9P	No	Yes
N-Acetylglucosamine 1-phosphate	C04501	440364	C8H16NO9P	Yes	Yes
Cellotriose	C06219	5287993	C18H32O16	No	No
D-(+)-Talose	C06467	441035	C7H15NO6	No	No
β-Gentiobiose	C08240	441422	C13H25NO11	No	No
Melezitose	C08243	92817	C18H32O16	No	No			Yes
Mannose-1-phosphate	C00636	439279	C6H13O9P	Yes	Yes			Yes
L-Threitol	C16884	169019	C4H10O4	No	No			Yes
3-α-Mannobiose	C19773	5288768	C12H22O11	No	No
2-O-Glycerol-α-D-galactopyranoside	N/A	91733358	C9H18O8	No	No
3-Deoxy-D-Ribo-Hexitol	N/A	N/A	C6H14O5	No	No	Hexitol
D-(+)-Talofuranose (isoform 1)	N/A	15560228	C6H12O6	No	No
D-(+)-Talofuranose (isoform 2)	N/A	15560228	C6H12O6	No	No
D-Psicofuranose	N/A	21581131	C6H12O6	No	No
GlcNAcThrNAc	N/A	N/A	C14H24N2O9	No	No
Levoglucosan (1,6-Anhydro-β-D-glucopyranose)	N/A	2724705	C6H10O5	No	No	benzoyl-beta-D-glucopyranose
CARBOXYLIC ACID (20)
6-Hydroxynicotinic acid	C01020	72924	C6H5NO3	No	No	Nicotinic acid
Fumaric acid	C00122	21883788	C4H4O4	Yes	Yes			Yes	Yes
Malic acid	C00711	20130941	C4H6O5	No	Yes		Yes	Yes	Yes
Adipic acid (Hexan-1,6-dicarboxylate)	C06104	196	C6H10O4	Yes	No	2-oxoadipate
Citramalic acid	C00815	1081	C5H8O5	No	No				Yes
2-Deoxy-erythro-pentonic acid	N/A	528638	C5H10O5	No	No	4-methyl-2-oxopentanoate
2-Oxoadipic acid	C00322	71	C6H8O5	Yes	Yes
Phosphoenolpyruvic acid	C00074	1005	C3H5O6P	Yes	Yes				Yes
α-Glycerophosphoric acid	C00093	439162	C3H9O6P	Yes	Yes
cis-Aconitic acid	C00417	643757	C6H6O6	Yes	Yes			Yes	Yes
Azelaic acid	C08261	19347555	C9H16O4	No	No
Citric acid	C00158	19782904	C6H8O7	Yes	Yes		Yes		Yes
Gluconic acid	C00257	10690	C6H12O7	Yes	Yes
Benzyl succinic acid	C07332	7653	C11H12O4	No	No	Succinic acid
Galactaric acid	C00879	3037582	C6H10O8	No	No
Argininosuccinic acid	C03406	16950	C10H18N4O6	Yes	Yes
Sinapoyl malate	C02887	11953815	C15H16O9	No	Yes
Digalacturonic acid	C02273	439694	C12H18O13	Yes	No	Aldehydo-D-galacturonate
Adenylosuccinic acid	C03794	447145	C14H18N5O11P	Yes	Yes
O-Toluic acid (2-Methylbenzoic acid)	C07215	8373	C8H8O2	Yes	Yes
FATTY ACIDS AND LIPIDS (24)
1-Hexanoic acid	C01585	8892	C6H12O2	No	No	(S)-2-amino-6-oxohexanoate
Jasmonic acid	C08491	5281166	C12H18O3	Yes	Yes		Yes	Yes	Yes
Traumatic acid	C16308	5283028	C12H20O4	No	No		Yes
Palmitoleic acid	C08362	445638	C16H30O2	No	No				Yes
Hexadecanoic acid	C00249	985	C16H32O2	Yes	Yes			Yes	Yes
10-Heptadecenoic acid (17:1(n-7))	N/A	4385123	C17H32O2	No	No
(Z,Z)-9,12-Octadecadienoic acid	C01595	5280450	C18H32O2	Yes	Yes
Linoleic acid	C01595	5280450	C18H32O2	No	Yes		Yes		Yes
Oleic acid	C00712	445639	C18H34O2	No	Yes		Yes
Ricinoleic acid	C08365	643684	C18H34O3	No	No
Stearic acid (Octadecanoic acid)	C01530	5281	C18H36O2	No	Yes				Yes
(R)-2-hydroxystearic acid	C03042	439885	C18H36O3	No	No	(9R,10S)-dihydroxystearate
D-erythro-Sphingosine	C00319	5280335	C18H37NO2	Yes	No	D-glucosyl-N-acylsphingosine	Yes	Yes	Yes
D-Erythro-Dihydrosphingosine	C00836	91486	C18H39NO2	Yes	No	D-glucosyl-N-acylsphingosine
Glycerol 1-palmitate	N/A	985	C19H38O4	No	No	Palmitate
Glycerol 2-palmitate	N/A	123409	C19H38O4	No	No	Palmitate
Eicosenoic acid	C16526	5282768	C20H38O2	No	No
Eicosanoic acid	C06425	10467	C20H40O2	No	No				Yes
Isobutyl stearate	N/A	12588	C22H44O2	No	No	Stearate
beta-Tocotrienol	C14154	5282348	C28H42O2	No	Yes
gamma-Tocotrienol	C14155	5282349	C28H42O2	No	Yes
α-Tocopherol (Vitamin E)	C02477	14985	C29H50O2	Yes	Yes
Ubiquinone 30	C11378	5281915	C39H58O4	No	Yes
Prostaglandin F2a	C00639	5280363	C20H34O5	Yes	No
NUCLEOTIDES AND NUCLEOSIDES (33)
Hypoxanthine (Purine-6-ol)	C00262	790	C5H4N4O	Yes	Yes			Yes	Yes
Uridine	C00299	6029	C9H12N2O6	Yes	Yes			Yes	Yes
5'-Deoxyadenosine	C05198	439182	C10H13N5O3	No	Yes
N6-Methyl-2'-deoxyadenosine	C03795	168948	C11H15N5O3	No	No	5'-deoxyadenosine
Adenosine	C00212	60961	C10H13N5O4	Yes	Yes			Yes	Yes
Inosine	C00294	6021	C10H12N4O5	Yes	Yes			Yes	Yes
1-Methyladenosine	C02494	27476	C11H15N5O4	No	No
Guanosine	C00387	6802	C10H13N5O5	Yes	Yes			Yes	Yes
Xanthosine	C01762	64959	C10H12N4O6	Yes	Yes
5-Methylthioadenosine	C00170	439176	C11H15N5O3S	Yes	Yes
Cytidine 5'-monophosphate	C00055	6131	C9H14N3O8P	Yes	Yes
Uridine 5'-monophosphate	C00105	6030	C9H13N2O9P	Yes	Yes			Yes	Yes
2'-Deoxyinosine-5'-monophosphate	C06196	91531	C10H13N4O7P	No	No	Inosine
N2-Isobutyryl-2'-deoxyguanosine	N/A	688078	C14H19N5O5	No	No	2'-Deoxyguanosine
Guanosine-3',5'-cyclic monophosphate	C00942	24316	C10H12N5O7P	No	No	GMP	Yes
Adenosine 5'-monophosphate (AMP)	C00020	6083	C10H14N5O7P	Yes	Yes			Yes	Yes
Guanosine 5'-monophosphate	C00144	6804	C10H14N5O8P	Yes	Yes
Isopentenyl-Adenine-9-glucoside	N/A	23197432	C16H23N5O5	No	Yes
Orotidine 5'-monophosphate	C01103	160617	C10H13N2O11P	Yes	Yes
Cytidine-5'-diphosphate	C00112	6132	C9H15N3O11P2	Yes	Yes
Uridine 5'-diphosphate	C00015	6031	C9H14N2O12P2	Yes	Yes
Adenosine Diphosphate	C00008	6022	C10H15N5O10P2	Yes	Yes
2'-Deoxyguanosine-5'-diphosphate	C00361	439220	C10H15N5O10P2	Yes	No	2'-Deoxyguanosine
Cytidine 5'-diphosphocholine	C00307	11583971	C14H26N4O11P2	Yes	No	Diphosphocholine
UDP-xylose	C00190	23724459	C14H22N2O16P2	Yes	Yes
UDP-beta-L-rhamnose	C02199	23724469	C15H24N2O16P2	No	Yes
Uridine 5'-diphospho-D-glucose	C00029	8629	C15H24N2O17P2	Yes	Yes
Guanosine 5'-diphosphate-D-mannose	C00096	18396	C16H25N5O16P2	Yes	Yes
Uridine 5'-diphospho-N-acetylglucosamine	C00043	445675	C17H27N3O17P2	Yes	Yes
Uridine 5'-diphospho-N-acetylgalactosamine	C00203	23724461	C17H27N3O17P2	Yes	No	Uridine 5'-diphospho-N-acetylglucosamine
Thymidine-3',5'-cyclic monophosphate	N/A	53477735	C10H13N2O7P	No	No	Thymidine monophosphate
Adenosine 3',5'-diphosphate	C00575	6076	C10H12N5O6P	No	Yes
2'-Deoxycytidine-5'-diphosphate	C00705	150855	C9H15N3O10P2	No	No	2'-deoxycytidine
COFACTORS (9)
(-)-Riboflavin	C00255	493570	C17H20N4O6	Yes	Yes			Yes	Yes
Biotin	C00120	171548	C10H16N2O3S	Yes	Yes
D-(+)-Pantothenic acid	C00864	6613	C9H17NO5	Yes	Yes
Folic acid	C00504	6037	C19H19N7O6	Yes	No	7,8-dihydrofolate		Yes	Yes
Thiamine pyrophosphate	C00068	1132	C12H19N4O7P2S	Yes	No	2-(alpha-hydroxyethyl)thiamine diphosphate
Thiamine	C00378	1130	C12H17N4OS	Yes	No	2-(alpha-hydroxyethyl)thiamine diphosphate		Yes	Yes
Thiamine diphosphate	C00068	1132	C12H19N4O7P2S	Yes	Yes
Vitamin K1	C02059	5280483	C31H46O2	Yes	No
Riboflavin-5'-monophosphate	C00061	643976	C17H21N4O9P	Yes	No	Riboflavin		Yes	Yes
Secondary Metabolites (250)
AMINES AND POLYAMINES (7)
Phenylethylamine	C05332	1001	C8H11N	No	No
1-Naphthylamine	C14790	8640	C10H9N	No	No
(-)-Norepinephrine	C00547	439260	C8H11NO3	Yes	No			Yes
N-Butylamine	C18706	24874	C4H11N	No	No
Spermidine (N-(3-Aminopropyl)-1,4-butane-diamine)	C00315	1102	C7H19N3	Yes	Yes			Yes	Yes
Spermine	C00750	1103	C10H26N4	Yes	Yes			Yes	Yes
Triethanolamine	C06771	7618	C6H15NO3	No	No			Yes	Yes
NON-PROTEINOGENIC AMINO ACIDS AND DERIVATIVES (18)
3,3',5-Triiodothyronine	C02465	5920	C15H12I3NO4	Yes	No
3,5-Diiodo-tyrosine	C01060	7058163	C9H9I2NO3	Yes	No	L-tyrosine
5-Hydroxylysine	C16741	3032849	C6H14N2O3	Yes	No	L-lysine
6-Aminohexanoic acid	C02378	517030	C6H13NO2	Yes	No	(S)-2-amino-6-oxohexanoate
cis-4-Hydroxy-D-proline	C03440	440014	C5H9NO3	No	No	5-Oxoproline		Yes	Yes
DL-3,4-Dihydroxymandelic acid	C05580	85782	C8H8O5	Yes	No
DL-Homocysteine	C01817	10010	C8H16N2O4S2	No	Yes			Yes	Yes
L-5-Oxoproline (5-Pyrrolidone-2-carboxylic acid)	C01879	7405	C5H7NO3	No	Yes
DL-threo-beta-Methylaspartic acid	C03618	440064	C5H9NO4	Yes	No	Aspartic acid
L-beta-Homomethionine	C17213	11298145	C6H13NO2S	No	Yes			Yes	Yes
O-Phosphoserine	C01005	57689797	C3H8NO6P	Yes	Yes			Yes	Yes
Homoarginine	C01924	9085	C7H16N4O2	No	No	Arginine
Glu-Glu	C01425	439500	C10H16N2O7	No	No
Indole-3-acetyl-L-phenylalanine	N/A	644227	C19H18N2O3	No	Yes
Indole-3-acetyl-L-tryptophan	N/A	644228	C21H19N3O3	No	No	IAA; Indole-3-acetyl-alanine
S-Adenosyl-L-homocysteine	C00021	25246222	C14H20N6O5S	Yes	Yes
S-Adenosylmethionine	C00019	34755	C15H23N6O5S	Yes	Yes
Urocanic acid	C00785	736715	C6H6N2O2	Yes	No
ALKALOIDS (47)
(+)-Bicuculline	C09364	10237	C20H17NO6	No	No
Pipecolic acid	C00408	439227	C6H11NO2	Yes	No	(S)-2,3,4,5-tetrahydropiperidine-2-carboxylate
Indole-3-acetaldehyde	C00637	800	C10H9NO	Yes	No	Acetaldehyde
Berberine	C00757	2353	C20H18NO4	No	No
Morphine	C01516	5288826	C17H19NO3	Yes	No
Allocryptopine	C02134	98570	C21H23NO5	No	No
Tetrahydropalmatine	C02890	72301	C21H25NO4	No	No
Piperine	C03882	638024	C17H19NO3	No	No
5-Aminoimidazole-4-carboxamide-1-ribofuranosyl 5'-monophosphate	C04677	65110	C9H15N4O8P	Yes	No	1-(5-phospho-beta-D-ribosyl)-5-[(5-phosphoribosylamino)methylideneamino]imidazole-4-carboxamide
Protopine	C05189	4970	C20H19NO5	Yes	Yes
5-Hydroxyindoleacetic acid	C05635	1826	C10H9NO3	Yes	No	Indole-3-acetate
Codeine ((5,6)-3-Methoxy-17-methyl-7,8-didehydro-4,5-epoxymorphinan-6-ol)	C06174	5284371	C18H21NO3	Yes	No
4-Hydroxyquinoline (Quinolin-4-ol)	C06343	69141	C9H7NO	No	No
Strychnine	C06522	441071	C21H22N2O2	No	No
Quinine	C06526	8549	C20H24N2O2	No	No
(+)-Cinchonine	C06528	2724372	C19H22N2O	No	No
Theobromine	C07480	5429	C7H8N4O2	Yes	No
6-Furfurylaminopurine	C08272	3830	C10H9N5O	No	No
Indole-3-carboxyaldehyde	C08493	10256	C9H7NO	No	Yes
Ergocristine	C09164	31116	C35H39N5O5	No	No
Vincamine	C09251	15376	C21H26N2O3	No	No
Noscapine	C09592	275196	C22H23NO7	No	No
Retrorsine	C10364	5281743	C18H25NO6	No	No
Seneciphylline	C10391	5281750	C18H23NO5	No	No
Himbacine	C10598	5281825	C22H35NO2	No	No
Flindersine	C10679	68230	C14H13NO2	No	No
Solasodine	C10822	442985	C27H43NO2	No	No
Isoguvacine (2,3,4,5-Tetrahydropyridine-2-carboxylate)	C13694	3765	C6H9NO2	No	No	2,3-pyridinedicarboxylic acid
Paraxanthine	C13747	4687	C7H8N4O2	Yes	No	Xanthine
Trans-Zeatin riboside	C16431	6440982	C15H21N5O5	No	Yes		Yes	Yes
Trans-Zeatin-7-glucoside	C16443	6450275	C16H23N5O6	No	Yes		Yes
(1,2,9,10-tetramethoxy-6-methyl-5,6,6a,7-tetrahydro-4H-dibenzo[de,g]quinolin-3-yl)methanol	N/A	3774499	C22H27NO5	No	No
(6aS)-1,2,9,10-tetramethoxy-6-methyl-5,6,6a,7-tetrahydro-4H-dibenzo[de,g]quinoline-3-carbaldehyde	N/A	11908466	C22H25NO5	No	No
1-(2,3-dibenzimidazol-2-ylpropyl)-2-methoxybenzene	N/A	2907920	C24H22N4O	No	No
2-Cyano-3-methylpyridine	N/A	819928	C7H6N2	No	No
9-methoxy-2,2-dimethyl-6-hydro-2H-pyrano[5,6-c]quinolin-5-one	N/A	648601	C15H15NO3	No	No
Canadine	N/A	34458	C20H21NO4	No	No
Cryptopine	N/A	72616	C21H23NO5	No	No
Dihydrozeatin-9-beta-D-glucoside	N/A	N/A	C16H25N5O6	No	Yes
Foliosidine	N/A	2837663	C16H21NO5	No	No
Oxoglaucine	N/A	97662	C20H17NO5	No	No
Rauwolscine	N/A	643606	C21H26N2O3	No	No
Trans-Zeatin-9-glucoside	N/A	9842892	C16H23N5O6	No	Yes
Trans-Zeatin-riboside-O-glucoside	N/A	11713250	C21H31N5O10	No	No	cis-zeatin riboside; trans-zeatin-9-N-glucoside
Tuberostemonine	N/A	100781	C22H33NO4	No	No
Yohimbinic acid	N/A	72131	C20H24N2O3	No	No
α-Codeimethine	N/A	3082222	C19H23NO3	No	No
SULFUR-CONTAINING (13)
L(+)-Cystathionine	C02291	25243997	C7H14N2O4S	Yes	Yes			Yes	Yes
L-Glutathione (reduced form)	C00051	124886	C10H17N3O6S	Yes	Yes		Yes	Yes	Yes
S-Lactoylglutathione	C03451	440018	C13H21N3O8S	No	No	Glutathione
3-Methylthiopropyl glucosinolate	C08412	656545	C11H21NO9S3	No	Yes
Glucotropaeolin (Benzylglucosinolate)	C02153	656498	C14H19NO9S2	No	Yes
Glucoerucin	C08409	656539	C12H23NO9S3	No	Yes
Glucoiberin (3-methylsulfinylpropyl glucosinolate)	C08411	9548622	C11H21NO10S3	No	Yes
4-Methylsufinyl-3-butenyl glucosinolate	C08420	5281138	C12H21NO10S3	No	No	4-methylsulfinylbutyl glucosinolate
Glucosibarin	N/A	90470053	C15H21NO10S2	No	No
7-Methylthioheptyl glucosinolate	C17252	46173876	C15H29NO9S3	No	Yes
8-Methylthiooctyl glucosinolate	C17254	46173877	C16H31NO9S3	No	Yes
Glucoibarin (7-methylsulfinylheptyl glucosinolate)	N/A	44237203	C15H29NO10S3	No	Yes
L-Glutathione (oxidized form)	C00127	11215652	C20H32N6O12S2	No	Yes				Yes
TERPENOIDS (59)
Monoterpenoid (1)
Hinokitiol	C09904	3611	C10H12O2	No	No
Sesquiterpenes (1)
cis-Nerolidol	C19746	5281525	C15H26O	No	Yes
Diterpenes (4)
Zearalenone	C09981	5281576	C18H22O5	No	No
Gibberellin A44	C12308	5460372	C20H26O5	No	Yes
Gibberellin A8	C03579	5280607	C19H24O7	No	No
Sclareol	C09183	163263	C20H36O2	No	No
Triterpenes (9)
Austricine	N/A	6419904	C15H18O4	No	No
10'-Apozeaxanthinal	N/A	N/A	C27H36O2	No	No	Zeaxanthin
8'-Apoalloxanthin	N/A	N/A	C30H38O2	No	No
Oleanolic acid	C17148	10494	C30H48O3	No	No
Methyl hydroxy-3,4-dehydro-apo-8'-lycopenate	N/A	N/A	C31H42O3	No	No	Lycopene
Sumaresinolic acid	C17070	12443148	C30H48O4	No	No
Asiatic acid	C08617	119034	C30H48O5	No	No
Cymarin	C08859	441853	C30H44O9	No	No
Glycyrrhetinic acid	C02283	10114	C30H46O4	No	No
Tetraterpenoids (28)
Isorenieratene	C15943	9984420	C40H48	No	No
Lycopene	C05432	446925	C40H56	Yes	Yes
Gamma-Carotene	C05435	5280791	C40H56	Yes	Yes
Zeta-Carotene	C05430	5280788	C40H60	Yes	Yes
Phytofluene	C05414	6436722	C40H62	Yes	Yes
Celaxanthin	N/A	N/A	C40H54O	No	No
Lycopene 1,2-epoxide	N/A	N/A	C40H56O	No	No	Lycopene
Rhodopin (1,2-dihydro-ψ,ψ-caroten-1-ol)	C19795	5365880	C40H58O	Yes	No	9-cis-10'-apo-beta-carotenal
3-Hydroxy-4-ketotorulene	N/A	10144442	C40H52O2	No	No
Anhydrorhodovibrin	C15877	5368308	C41H58O	Yes	No
beta,beta-Carotene-2,2'-diol	N/A	N/A	C40H56O2	No	No	Carotene
Lycopene 1,2,1',2'-diepoxide	N/A	N/A	C40H56O2	No	No	Lycopene
beta-Carotene-5,8,5'8'-diepoxide	N/A	N/A	C40H56O2	No	No	Carotene
Pyrrhoxanthinol	N/A	N/A	C37H46O5	No	No
Lycopene-5,6-diol	N/A	N/A	C40H58O2	No	No	Lycopene
2,6-Cyclolycopene-1,5-diol	N/A	2019895	C40H58O2	No	No	Lycopene
Papilioerythrione	N/A	16061214	C40H52O3	No	No
Capsanthone	N/A	N/A	C40H54O3	No	No
Deepoxyneoxanthin	N/A	N/A	C40H56O3	No	No	9'-cis-neoxanthin
Lutein 5,6-epoxide	C08602	5281244	C40H56O3	No	No	Lutein
7,8-Didehydroastaxanthin	N/A	6443726	C40H50O4	No	No
3,4-Dihydrospirilloxanthin	N/A	N/A	C42H62O2	No	No
Violaxanthin	C08614	448438	C40H56O4	Yes	Yes
Liliaxanthin	N/A	N/A	C40H56O4	No	No
Nostoxanthin	C16284	16061239	C40H56O4	No	No
5,6-Dihydroxylutein	N/A	N/A	C40H58O4	No	No	Lutein
Peridinin	N/A	5289155	C39H50O7	No	No
Fucoxanthin	C08596	5281239	C42H58O6	No	No
Triterpenoid/Steroids (16)
Cholesterol	C00187	5997	C27H46O	Yes	No	24-methylenecholesterol			Yes
Androstenedione	C00280	6128	C19H26O2	Yes	No				Yes
Cholic acid	C00695	221493	C24H40O5	Yes	No
Ergosterol	C01694	444679	C28H44O	Yes	No	4alpha-methyl-5alpha-ergosta-8,14,24(28)-trien-3beta-ol
β-Sitosterol	C01753	222284	C29H50O	No	Yes				Yes
Campesterol	C01789	173183	C28H48O	Yes	Yes				Yes
Glycocholic acid	C01921	10140	C26H43NO6	Yes	No
Taurolithocholic acid	C02592	439763	C26H45NO5S	No	No
Deoxycholic acid methyl ester	C04483	222528	C25H42O4	No	No
Taurocholic acid	C05122	53297338	C26H45NO7S	Yes	No
Brassicasterol	C08813	5281327	C28H46O	Yes	Yes
3,7,12-trioxocholanic acid	C13154	6674	C24H34O5	No	No
3beta,7beta-Dihydroxy-5beta-cholan-24-oic acid	C17662	127601	C24H40O4	No	No
Stigmastanol	C19644	241572	C29H52O	No	Yes
1,4-Androstadiene-3,17-dione	C20144	13472	C19H24O2	Yes	No
12beta-Hydroxy-5beta-cholan-24-oic acid	N/A	5283812	C24H40O3	No	No
PHENOLICS (116)
Simple phenols (7)
4-Hydroxy-2,5,5,9-tetramethylcycloundeca-2,9-dienyl 4-hydroxybenzoate	N/A	5794299	C22H30O4	No	No
2-(4-chlorophenyl)-1-(2,4,6-trihydroxyphenyl)ethanone	N/A	N/A	C14H11ClO4	No	No
Stilbenoids (1)
Resveratrol	C03582	445154	C14H12O3	No	Yes		Yes
Lignans (2)
Justicidin B	C10636	442882	C21H16O6	No	No
Curcumine	C10443	5281767	C21H20O6	No	No
Phenolic acids (14)
Ferulic acid (4-Hydroxy-3-methoxycinnamic acid)	C01494	445858	C10H10O4	Yes	Yes		Yes	Yes	Yes
4-Anisic acid	C02519	7478	C8H8O3	No	No	1,3,5-trimethoxybenzene
Salicylic acid	C00805	338	C7H6O3	Yes	Yes		Yes	Yes	Yes
4-Hydroxybenzoic acid	C00156	135	C7H6O3	Yes	No	benzoate
2-Chlorobenzoic acid	C02357	8374	C7H5ClO2	No	No
Vanillic acid (4-hydroxy-3-methoxybenzoic acid)	C06672	8468	C8H8O4	No	No	1,3,5-trimethoxybenzene		Yes	Yes
Gallic acid	C01424	370	C7H6O5	No	Yes		Yes
Caffeic acid (3,4-Dihydroxycinnamic acid)	C01197	689043	C9H8O4	Yes	Yes		Yes	Yes
Homovanillic acid	C05582	1738	C9H10O4	Yes	No
Sinapic acid	C00482	637775	C11H12O5	Yes	Yes		Yes
Rhein	C10401	10168	C15H8O6	No	No
2-[4-[5-(Trifluoromethyl)pyridin-2-yl]oxyphenoxy]propanoic acid	C18527	91701	C15H12F3NO4	No	No
Usnic acid	C05153	5646	C18H16O7	No	No
Chlorogenic acid	C00852	1794427	C16H18O9	No	No		Yes	Yes	Yes
Coumarins (9)
6-Hydroxy-4-methylcoumarin	N/A	75409	C10H8O3	No	No	Coumarin
Esculetin (6,7-Dihydroxycoumarin)	C09263	5281416	C9H6O4	No	Yes			Yes	Yes
7-Methoxy-4-methylcoumarin	N/A	390807	C11H10O3	No	No	Coumarin
Scopoletin	C01752	5280460	C10H8O4	No	Yes
3(4'-Chlorophenyl)-4,6-dimethylcoumarin	N/A	688774	C17H13ClO2	No	No
6-Ethoxy-3(4'-hydroxyphenyl)-4-methylcoumarin	N/A	688788	C18H16O4	No	No
3(2'-Chlorophenyl)-7-hydroxy-4-phenylcoumarin	N/A	6312947	C21H13ClO3	No	No
Haploperoside C Acetate	N/A	20106092	C34H40O19	No	No
4-Methylumbelliferone	C03081	5280567	C10H8O3	No	Yes
Flavonoids/Anthocyanins (76)
Dihydrochalcone	N/A	64802	C15H14O	No	No	2',4,4',6'-tetrahydroxychalcone
3',6-Dimethylflavone	N/A	688822	C17H14O2	No	No	2,3-cis-flavan-3-ol
Chrysin (5,7-Dihydroxyflavone)	C10028	5281607	C15H10O4	No	No
4'-Methoxyflavonol	N/A	97141	C16H12O4	No	No
Genistein	C06563	5280961	C15H10O5	No	No			Yes	Yes
3,7,4'-Trihydroxyflavone	C10037	5281611	C15H10O5	No	No
Naringenin	C00509	439246	C15H12O5	Yes	Yes		Yes		Yes
2',5-Dimethoxyflavone	N/A	688667	C17H14O4	No	No
Luteolin (3',4',5,7-tetrahydroxyflavone)	C01514	5280445	C15H10O6	Yes	Yes			Yes	Yes
Kaempferol (3,5,7-trihydroxy-2-(4-hydroxyphenyl)chromen-4-one)	C05903	5280863	C15H10O6	Yes	Yes
2'-Hydroxy-a-naphthoflavone	N/A	676302	C19H12O3	No	No	1-naphthol
(+)-Epicatechin	C09727	72276	C15H14O6	No	No			Yes	Yes
3',7-Dimethoxy-3-hydroxyflavone	N/A	688836	C17H14O5	No	No
3-Hydroxy-3',4'-Dimethoxyflavone	N/A	97143	C17H14O5	No	No
Chrysoeriol	C04293	5280666	C16H12O6	No	Yes
Peonidin	C08726	164544	C16H13O6	No	No
Quercetin (2-(3,4-dihydroxyphenyl)-3,5,7-trihydroxychromen-4-one)	C00389	5280343	C15H10O7	Yes	Yes		Yes
Hesperetin	C01709	72281	C16H14O6	No	No			Yes	Yes
(-)-epigallocatechin	C12136	72277	C15H14O7	No	No
2',3',6-Trimethoxyflavone	N/A	688801	C18H16O5	No	No
3,7-Dihydroxy-3',4'-dimethoxyflavone	N/A	5378832	C17H14O6	No	No
Rhamnetin (3,3',4',5-tetrahydroxy-7-methoxyflavone)	C10176	5281691	C16H12O7	No	No	Isorhamnetin
Glabranine	C09752	124049	C20H20O4	No	No
3-Hydroxy-3',4',5'-trimethoxyflavone	N/A	688827	C18H16O6	No	No
Robinetin trimethyl ether	N/A	10593524	C18H16O7	No	No
4-Hydroxy-2',3,4',6'-tetramethoxychalcone	N/A	9974764	C19H20O6	No	No	2',4,4',6'-tetrahydroxychalcone
Limocitrin	N/A	5489485	C17H14O8	No	No
3,4,2',4',6'-Pentamethoxychalcone	N/A	5352007	C20H22O6	No	No	2',4,4',6'-tetrahydroxychalcone
6a,12a-Didehydroamorphigenin	N/A	4435675	C23H20O7	No	No
Amorphigenin	N/A	92207	C23H22O7	No	No
Mangostin	C10080	5281650	C24H26O6	No	No
Puerarin (Daidzein-8-C-glucoside)	C10524	5281807	C21H20O9	No	No
Daidzin (4'-hydroxyisoflavone-7-O-glucoside)	C10216	107971	C21H20O9	No	No
Cyanidin-3-O-alpha-arabinopyranoside	N/A	N/A	C20H19O10	No	No	cyanidin-3-O-beta-D-glucoside
Sophoricoside	N/A	5321398	C21H20O10	No	No
Apigenin-7-O-glucoside	C04608	5280704	C21H20O10	No	No	apigenin
Quercetin-3-Arabinoside	N/A	5488539	C20H18O11	No	No	arabinose; quercetin
Sissotrin (Biochanin-alpha-7-Glucoside)	C05376	5280781	C22H22O10	No	No
Kaempferol-3-O-glucoside	C12249	5282102	C21H20O11	No	Yes				Yes
Luteolin-7-O-glucoside	C03951	5280637	C21H20O11	No	Yes			Yes	Yes
Luteolin-4'-O-glucoside	N/A	12304738	C21H20O11	No	No	Luteolin-7-O-glucoside
Ideain (Cyanidin-3-O-galactoside)	C08647	441699	C21H21O11	No	No	cyanidin-3-O-beta-D-glucoside
Marein (Okanin-4'-O-glucoside)	N/A	6441269	C21H22O11	No	No
Phenyl(1,2,9,10-tetramethoxy-6-methyl-5,6-dihydro-4H-dibenzo[de,g]quinolin-7-yl)methanone	N/A	7566702	C28H27NO5	No	No
Peonidin-3-o-beta-d-glucopyranoside	N/A	44256838	C22H23O11	No	No
Hyperoside (quercetin-3-beta-O-galactoside)	C10073	5281643	C21H20O12	No	No	quercetin; galactose
Spiraeoside (quercetin-4'-glucoside)	N/A	5320844	C21H20O12	No	No				Yes
Isorhamnetin-3-beta-D-galactopyranoside	N/A	5318645	C22H22O12	No	No	Isorhamnetin
Petunidin-3-O-beta-glucopyranoside	C12139	443651	C22H23O12	No	No
Gossypin (3,5,7,3',4'-Pentahydroxy-8-O-glucosylflavone)	C10051	5281621	C21H20O13	No	No
Myricetin-3-Galactoside	N/A	53809877	C21H20O13	No	No	Myricetin
Malvidin-3-O-beta-D-galactoside	N/A	5484292	C23H25O12	No	No
Quercetin-3-O-glucose-6''-acetate	N/A	N/A	C23H22O13	No	No	quercetin-3-glucoside
Syringetin-3-O-galactoside	N/A	20056941	C23H24O13	No	No	Syringetin
Thermopsoside (Hrisoeriol-7-O-β-D-glucopyranoside)	N/A	24208689	C26H26O12	No	No
Quercetin-3-(6''-malonyl)-Glucoside	C12638	5282159	C24H22O15	No	No	quercetin-3-glucoside
Procyanidin B2	C17639	122738	C30H26O12	No	No
Procyanidin B1	C10221	442677	C30H26O12	No	No
Naringin	C09789	442428	C27H32O14	No	No			Yes	Yes
Kaempferol-3-O-rutinoside	N/A	5318767	C27H30O15	No	No	Kaempferol
Poncirin (Isosakuranetin-7-O-neohesperidoside)	C09830	442456	C28H34O14	No	No
Keracyanin (Cyanidin 3-O-rhamnosylglucoside)	C04491	29231	C27H31O15	No	No
Luteolin-3',7-di-O-glucoside	N/A	20769156	C27H30O16	No	No	luteolin 7-O-glucoside
Hesperidin (Vitamin P)	C09755	10621	C28H34O15	No	No
Cyanidin-3,5-di-O-glucoside	C08639	441688	C27H31O16	No	No
Cyanidin-3-O-(2''-O-beta-glucopyranosyl-beta-glucopyranoside)	C16306	11169452	C27H31O16	No	No
Pectolinarin	N/A	168849	C29H34O15	No	No
Narcissin (Isorhamnetin-3-O-rutinoside)	N/A	5481663	C28H32O16	No	No	Isorhamnetin
Isorhamnetin-3-Galactoside-6''-Rhamnoside	N/A	N/A	C28H32O16	No	No	Isorhamnetin
Peonidin-3,5-O-di-beta-glucopyranoside	N/A	5488811	C28H33O16	No	No
Quercetin-3,4'-O-di-beta-glucopyranoside	N/A	5320835	C27H30O17	No	No
Malvidin-3,5-di-O-glucoside	C08718	441765	C29H35O17	No	No
Icariin	C17555	5318997	C33H40O15	No	No
Cyanidin-3-O-(2''-O-beta-xylopyranosyl-beta-glucopyranoside)-5-O-beta-glucopyranoside	N/A	N/A	C32H39O20	No	No
7-Methylquercetin-3-Galactoside-6''-Rhamnoside-3'''-Rhamnoside	N/A	N/A	C34H42O20	No	No	3-O-methylquercetin
4'-Hydroxyflavanone	C14241	165506	C15H12O3	No	No
