# Supplementary material for: Metabolic Signatures in Response to Abscisic Acid (ABA) Treatment in Brassica napus Guard Cells Revealed by Metabolomics
Source: Sci Rep. 2017 Oct 9;7:12875. doi: 10.1038/s41598-017-13166-w (PMC5634414; doi:10.1038/s41598-017-13166-w)
Supplement: Supplementary file 3 — Supplemental Table 2 [file 41598_2017_13166_MOESM3_ESM.xls]

## Sheet: GC-MS
t test based (p < 0.05); no fold change threshold
feature based; identification redundancy not removed yet
EtOH responsive; to be excluded
EtOH vs. 0 min
Compound	Mass	Ret. Time	Ratio	p (T.TEST)	Score	Annotations
Palatinose methyloxime	361	24.9416	2.53245	0.000969808	83.25	Palatinose, heptakis(trimethylsilyl) ether, methyloxime [ C33H79NO10Si7, lib=83.25, overall=83.25, CAS ID=1000380-11-1 ]
Dulcitol	147	17.4175	0.127577	0.00220236	73.47	Dulcitol, hexakis(trimethylsilyl) ether [ C24H62O6Si6, lib=73.47, overall=73.47, CAS ID=35-23-4 ]
D-Lactose methyloxime (isomer 2)	103	26.0924	6.94884	0.00985777	75.35	D-Lactose, octakis(trimethylsilyl) ether, methyloxime (isomer 2) [ C37H89NO11Si8, lib=75.35, overall=75.35, CAS ID=1000380-10-4 ]
3-deoxy-D-Ribo-Hexitol	129	17.2258	5.7401	0.0117977	73.93	D-Ribo-Hexitol, 3-deoxy-1,2,4,5,6-pentakis-O-(trimethylsilyl)- [ C21H54O5Si5, lib=73.93, overall=73.93, CAS ID=34665-31-1 ]
Maltitol	361	25.6001	4.62467	0.0194527	86.58	Maltitol, nonakis(trimethylsilyl) ether [ C39H96O11Si9, lib=86.58, overall=86.58, CAS ID=1000380-08-6 ]
Xylitol	147	15.8381	0.247169	0.0203525	88.46	Xylitol, 1,2,3,4,5-pentakis-O-(trimethylsilyl)- [ C20H52O5Si5, lib=88.46, overall=88.46, CAS ID=14199-72-5 ]
α-Glycerophosphoric acid	299	16.5118	0.400492	0.0207536	73.12	Phosphoric acid, bis(trimethylsilyl) 2,3-bis[(trimethylsilyl)oxy]propyl ester [ C15H41O6PSi4, lib=73.12, overall=73.12, CAS ID=31038-11-6 ]
D-Fructose O-methyloxime	217	17.7499	8.94758	0.0229457	81.15	D-Fructose, 1,3,4,5,6-pentakis-O-(trimethylsilyl)-, O-methyloxime [ C22H55NO6Si5, lib=81.15, overall=81.15, CAS ID=56196-14-6 ]
Maltitol	361	25.6869	0.0770043	0.0325752	89.69	Maltitol, nonakis(trimethylsilyl) ether [ C39H96O11Si9, lib=89.69, overall=89.69, CAS ID=1000380-08-6 ]
β-Gentiobiose methyloxime (isomer 1)	204	35.1042	4.04632	0.0341414	84.15	.beta.-Gentiobiose, octakis(trimethylsilyl) ether, methyloxime (isomer 1) [ C37H89NO11Si8, lib=84.15, overall=84.15, CAS ID=1000380-10-9 ]
D-(-)-Fructose	73	16.2373	0.502459	0.037956	78.35	d-(-)-Fructose, pentakis(trimethylsilyl) ether [ C21H52O6Si5, lib=78.35, overall=78.35, CAS ID=1000332-82-9 ]
ABA 2 min vs. 0 min
Compound	Mass	Ret. Time	Ratio	p (T.TEST)	Score	Annotations
D-Fructose O-methyloxime	217	17.7499	8.78388	0.00272768	81.15	D-Fructose, 1,3,4,5,6-pentakis-O-(trimethylsilyl)-, O-methyloxime [ C22H55NO6Si5, lib=81.15, overall=81.15, CAS ID=56196-14-6 ]
D-Lactose methyloxime (isomer 2)	103	26.0924	23.5981	0.00292031	75.35	D-Lactose, octakis(trimethylsilyl) ether, methyloxime (isomer 2) [ C37H89NO11Si8, lib=75.35, overall=75.35, CAS ID=1000380-10-4 ]
Maltitol	204	25.5439	2.35401	0.0175816	88.13	Maltitol, nonakis(trimethylsilyl) ether [ C39H96O11Si9, lib=88.13, overall=88.13, CAS ID=1000380-08-6 ]
α-D-Glucopyranose phosphate (glucose 1-phosphate)	73	16.3732	5.52035	0.0176082	70.21	.alpha.-D-Glucopyranose, 2,3,4,6-tetrakis-O-(trimethylsilyl)-, bis(trimethylsilyl) phosphate [ C24H61O9PSi6, lib=70.21, overall=70.21, CAS ID=55520-79-1 ]
3-deoxy-D-Ribo-Hexitol	129	17.2258	4.82444	0.0179872	73.93	D-Ribo-Hexitol, 3-deoxy-1,2,4,5,6-pentakis-O-(trimethylsilyl)- [ C21H54O5Si5, lib=73.93, overall=73.93, CAS ID=34665-31-1 ]
Xylitol	217	16.0772	0.250832	0.019302	85.76	Xylitol, 1,2,3,4,5-pentakis-O-(trimethylsilyl)- [ C20H52O5Si5, lib=85.76, overall=85.76, CAS ID=14199-72-5 ]
Maltitol	73	26.0381	8.12857	0.02586	80.99	Maltitol, nonakis(trimethylsilyl) ether [ C39H96O11Si9, lib=80.99, overall=80.99, CAS ID=1000380-08-6 ]
Palatinose methyloxime	361	24.9416	2.04481	0.027789	83.25	Palatinose, heptakis(trimethylsilyl) ether, methyloxime [ C33H79NO10Si7, lib=83.25, overall=83.25, CAS ID=1000380-11-1 ]
Myo-Inositol	147	19.607	2.43878	0.0351493	71.39	Myo-Inositol, 1,2,3,4,5,6-hexakis-O-(trimethylsilyl)- [ C24H60O6Si6, lib=71.39, overall=71.39, CAS ID=2582-79-8 ]
α-Glycerophosphoric acid	299	16.5118	0.67111	0.0351517	73.12	Phosphoric acid, bis(trimethylsilyl) 2,3-bis[(trimethylsilyl)oxy]propyl ester [ C15H41O6PSi4, lib=73.12, overall=73.12, CAS ID=31038-11-6 ]
D-Lactose methyloxime (isomer 1)	204	25.6672	2.38107	0.0438061	78.7	D-Lactose, octakis(trimethylsilyl) ether, methyloxime (isomer 1) [ C37H89NO11Si8, lib=78.70, overall=78.70, CAS ID=1000380-10-3 ]
β-Sitosterol	396	29.0283	1.36649	0.0480999	97.99	.beta.-Sitosterol trimethylsilyl ether [ C32H58OSi, lib=97.99, overall=97.99, CAS ID=2625-46-9 ]
ABA 15 min vs. 0 min
Compound	Mass	Ret. Time	Ratio	p (T.TEST)	Score	Annotations
D-Fructose O-methyloxime	217	17.7499	8.70885	0.000191318	81.15	D-Fructose, 1,3,4,5,6-pentakis-O-(trimethylsilyl)-, O-methyloxime [ C22H55NO6Si5, lib=81.15, overall=81.15, CAS ID=56196-14-6 ]
Maltitol	204	26.1825	0.117564	0.000658164	94.84	Maltitol, nonakis(trimethylsilyl) ether [ C39H96O11Si9, lib=94.84, overall=94.84, CAS ID=1000380-08-6 ]
Sucrose	73	24.5226	163.934	0.000696526	76.97	.alpha.-D-Glucopyranoside, 1,3,4,6-tetrakis-O-(trimethylsilyl)-.beta.-D-fructofuranosyl 2,3,4,6-tetrakis-O-(trimethylsilyl)- [ C36H86O11Si8, lib=76.97, overall=76.97, CAS ID=19159-25-2 ]
β-Gentiobiose methyloxime	204	35.1042	4.1529	0.000759484	84.15	.beta.-Gentiobiose, octakis(trimethylsilyl) ether, methyloxime (isomer 1) [ C37H89NO11Si8, lib=84.15, overall=84.15, CAS ID=1000380-10-9 ]
Galactinol	204	27.2857	3.842	0.00335431	79.39	Galactinol, nonakis(trimethylsilyl) ether [ C39H94O11Si9, lib=79.39, overall=79.39, CAS ID=1000380-09-4 ]
D-Lactose methyloxime (isomer 2)	103	26.0924	11.1747	0.00398828	75.35	D-Lactose, octakis(trimethylsilyl) ether, methyloxime (isomer 2) [ C37H89NO11Si8, lib=75.35, overall=75.35, CAS ID=1000380-10-4 ]
Palatinose methyloxime	361	24.9416	12.8527	0.0139773	83.25	Palatinose, heptakis(trimethylsilyl) ether, methyloxime [ C33H79NO10Si7, lib=83.25, overall=83.25, CAS ID=1000380-11-1 ]
Maltitol	361	25.6001	4.90641	0.0144424	86.58	Maltitol, nonakis(trimethylsilyl) ether [ C39H96O11Si9, lib=86.58, overall=86.58, CAS ID=1000380-08-6 ]
Maltitol	73	26.0381	11.288	0.0179319	80.99	Maltitol, nonakis(trimethylsilyl) ether [ C39H96O11Si9, lib=80.99, overall=80.99, CAS ID=1000380-08-6 ]
D-Lactose methyloxime (isomer 1)	204	25.6672	2.5729	0.0193039	78.7	D-Lactose, octakis(trimethylsilyl) ether, methyloxime (isomer 1) [ C37H89NO11Si8, lib=78.70, overall=78.70, CAS ID=1000380-10-3 ]
Maltitol	217	25.7554	5.75977	0.0300982	88.09	Maltitol, nonakis(trimethylsilyl) ether [ C39H96O11Si9, lib=88.09, overall=88.09, CAS ID=1000380-08-6 ]
ABA 60 min vs. 0 min
Compound	Mass	Ret. Time	Ratio	p (T.TEST)	Score	Annotations
L-Fucitol	147	16.2236	4.1105e-07	1.62179e-06	72.72	L-Fucitol, pentakis(trimethylsilyl) ether [ C21H54O5Si5, lib=72.72, overall=72.72, CAS ID=1000380-13-7 ]
Maltitol	204	26.1776	0.0529523	0.000324666	92.11	Maltitol, nonakis(trimethylsilyl) ether [ C39H96O11Si9, lib=92.11, overall=92.11, CAS ID=1000380-08-6 ]
Malic acid	73	12.7731	2.52344e-07	0.000589684	82.24	Butanedioic acid, [(trimethylsilyl)oxy]-, bis(trimethylsilyl) ester [ C13H30O5Si3, lib=82.24, overall=82.24, CAS ID=38166-11-9 ]
D-Lactose methyloxime (isomer 2)	103	26.0924	14.808	0.00178349	75.35	D-Lactose, octakis(trimethylsilyl) ether, methyloxime (isomer 2) [ C37H89NO11Si8, lib=75.35, overall=75.35, CAS ID=1000380-10-4 ]
Maltitol	147	35.0379	1.98406e-07	0.00219426	81.98	Maltitol, nonakis(trimethylsilyl) ether [ C39H96O11Si9, lib=81.98, overall=81.98, CAS ID=1000380-08-6 ]
D-Fructose O-methyloxime	204	18.3858	0.0635054	0.00644865	75.02	D-Fructose, 1,3,4,5,6-pentakis-O-(trimethylsilyl)-, O-methyloxime [ C22H55NO6Si5, lib=75.02, overall=75.02, CAS ID=56196-14-6 ]
Maltitol	361	25.6869	0.066663	0.00722416	89.69	Maltitol, nonakis(trimethylsilyl) ether [ C39H96O11Si9, lib=89.69, overall=89.69, CAS ID=1000380-08-6 ]
3-deoxy-D-Ribo-Hexitol	129	17.2258	5.5133	0.0117359	73.93	D-Ribo-Hexitol, 3-deoxy-1,2,4,5,6-pentakis-O-(trimethylsilyl)- [ C21H54O5Si5, lib=73.93, overall=73.93, CAS ID=34665-31-1 ]
α-D-Glucopyranose phosphate (glucose 1-phosphate)	117	16.4367	13.6712	0.0185463	70.3	.alpha.-D-Galactopyranose, 2,3,4,6-tetrakis-O-(trimethylsilyl)-, bis(trimethylsilyl) phosphate [ C24H61O9PSi6, lib=70.30, overall=70.30, CAS ID=55530-81-9 ]
2-Monostearin	103	24.6983	0.178816	0.0203195	70.49	2-Monostearin trimethylsilyl ether [ C27H58O4Si2, lib=70.49, overall=70.49, CAS ID=53336-13-3 ]
Maltitol	73	26.0381	8.33272	0.0238387	80.99	Maltitol, nonakis(trimethylsilyl) ether [ C39H96O11Si9, lib=80.99, overall=80.99, CAS ID=1000380-08-6 ]
Maltitol	217	35.1341	6.94266	0.0258112	87.39	Maltitol, nonakis(trimethylsilyl) ether [ C39H96O11Si9, lib=87.39, overall=87.39, CAS ID=1000380-08-6 ]
3-deoxy-D-Ribo-Hexitol	231	17.1629	2.18703	0.0271603	80.44	D-Ribo-Hexitol, 3-deoxy-1,2,4,5,6-pentakis-O-(trimethylsilyl)- [ C21H54O5Si5, lib=80.44, overall=80.44, CAS ID=34665-31-1 ]
Maltitol	204	26.187	0.469883	0.0312314	93.88	Maltitol, nonakis(trimethylsilyl) ether [ C39H96O11Si9, lib=93.88, overall=93.88, CAS ID=1000380-08-6 ]
D-Fructose O-methyloxime	73	17.8008	2.99614	0.0374276	78.54	D-Fructose, 1,3,4,5,6-pentakis-O-(trimethylsilyl)-, O-methyloxime [ C22H55NO6Si5, lib=78.54, overall=78.54, CAS ID=56196-14-6 ]
Sucrose	73	24.5226	10.9255	0.0406008	76.97	.alpha.-D-Glucopyranoside, 1,3,4,6-tetrakis-O-(trimethylsilyl)-.beta.-D-fructofuranosyl 2,3,4,6-tetrakis-O-(trimethylsilyl)- [ C36H86O11Si8, lib=76.97, overall=76.97, CAS ID=19159-25-2 ]
Palatinose methyloxime	361	25.1163	0.532429	0.0469359	85.42	Palatinose, heptakis(trimethylsilyl) ether, methyloxime [ C33H79NO10Si7, lib=85.42, overall=85.42, CAS ID=1000380-11-1 ]
D-(-)-Fructose	217	16.0833	1.46002	0.0479381	74.16	d-(-)-Fructose, pentakis(trimethylsilyl) ether [ C21H52O6Si5, lib=74.16, overall=74.16, CAS ID=1000332-82-9 ]

## Sheet: LC-MS Positive
t test based (p < 0.05); no fold change threshold
feature based; identification redundancy not removed yet
EtOH vs. 0 min
Index	Peak Name	m/z	Ret. Time	T.TEST	Ratio	ID	Score
2867	287.1/8.4 (2867)	287.12	8.4	0.0171065	1.49709	Luteolin (3',4',5,7-tetrahydroxyflavone)	0.8339
ABA 2 min vs. 0 min
Index	Peak Name	m/z	Ret. Time	T.TEST	Ratio	ID	Score
568	118.1/8.1 (568)	118.09	8.11	0.0490602	0.897204	2-Amino-2-methylbutanoic acid	0.6212
1478	205.1/8.4 (1478)	205.118	8.4	3.69201e-09	14.3015	L-Tryptophan	0.862
2867	287.1/8.4 (2867)	287.12	8.4	4.27919e-09	16.175	Luteolin (3',4',5,7-tetrahydroxyflavone)	0.8339	EtOH responsive; to be excluded
3249	303.1/8.4 (3249)	303.092	8.4	1.80987e-09	10.2457	Quercetin (2-(3,4-dihydroxyphenyl)-3,5,7-trihydroxychromen-4-one)	0.7632
4179	332.2/13.0 (4179)	332.15	13.04	0.0450668	0.778595	2'-Deoxyadenosine-5'-monophosphate	0.6056
4538	341.1/13.4 (4538)	341.083	13.43	0.0477783	0.898601	Fructose 1,6-diphosphate	0.7231
6070	380.3/13.3 (6070)	380.272	13.26	0.045064	0.774243	S-Lactoylglutathione	0.7018
6295	385.3/13.1 (6295)	385.266	13.13	0.0434671	0.806803	S-Adenosyl-L-homocysteine	0.6489
8759	465.2/9.8 (8759)	465.176	9.76	0.0402303	0.764155	Spiraeoside (quercetin-4'-glucoside)	0.8128
9087	479.3/15.8 (9087)	479.327	15.84	0.022732	0.801574	Petunidin-3-O-beta-glucopyranoside	0.6772
10495	551.3/8.4 (10495)	551.252	8.4	6.76418e-08	16.0024	Quercetin-3-(6''-malonyl)-Glucoside	0.7001
10725	566.5/15.2 (10725)	566.51	15.24	0.00308458	0.805233	Anhydrorhodovibrin	0.7564
11082	588.4/15.1 (11082)	588.406	15.13	0.0316902	0.845227	Hydratopyrrhoxanthinol	0.6304
ABA 15 min vs. 0 min
Index	Peak Name	m/z	Ret. Time	T.TEST	Ratio	ID	Score
1478	205.1/8.4 (1478)	205.118	8.4	3.51668e-06	21.3129	L-Tryptophan	0.862
1717	223.2/9.4 (1717)	223.171	9.44	0.0433172	0.819993	L(+)-Cystathionine	0.6201
2421	267.2/8.8 (2421)	267.196	8.78	0.0336956	0.746697	2,3-Diphosphoglycerate	0.6333
2813	285.1/6.7 (2813)	285.133	6.73	0.0405981	0.808041	3(4'-Chlorophenyl)-4,6-dimethylcoumarin	0.7896
2867	287.1/8.4 (2867)	287.12	8.4	7.48513e-07	19.6638	Luteolin (3',4',5,7-tetrahydroxyflavone)	0.8339	EtOH responsive; to be excluded
2873	287.2/9.0 (2873)	287.223	8.98	0.0311367	0.764389	Kaempferol (3,5,7-trihydroxy-2-(4-hydroxyphenyl)chromen-4-one)	0.6481
3232	302.2/11.7 (3232)	302.232	11.66	0.0251403	0.727948	D-erythro-Dihydrosphingosine	0.7035
3249	303.1/8.4 (3249)	303.092	8.4	1.27582e-06	12.2684	Quercetin (2-(3,4-dihydroxyphenyl)-3,5,7-trihydroxychromen-4-one)	0.7632
4098	329.3/13.0 (4098)	329.312	13.05	0.0335887	1.23512	3-Hydroxy-3',4',5'-trimethoxyflavone	0.8086
4245	333.3/15.4 (4245)	333.28	15.4	0.033421	0.835742	2'-Deoxyinosine-5'-monophosphate	0.673
4394	337.3/13.5 (4394)	337.27	13.53	0.0206282	0.743672	Berberine	0.7007
4456	339.1/7.9 (4456)	339.12	7.91	0.0377491	0.740935	5-Aminoimidazole-4-carboxamide-1-ribofuranosyl 5'-monophosphate	0.7525
4467	339.2/6.3 (4467)	339.175	6.35	0.0494053	0.682298	5-Aminoimidazole-4-carboxamide-1-ribofuranosyl 5'-monophosphate	0.6842
5566	366.2/11.1 (5566)	366.224	11.12	0.0197822	0.784653	N6-Isopentenyladenine-9-glucoside	0.8423
6067	380.2/11.0 (6067)	380.219	11.05	0.0157806	0.787674	S-Lactoylglutathione	0.7018
6159	382.3/12.9 (6159)	382.254	12.92	0.0280321	0.778447	Trans-Zeatin-9-glucoside	0.7948
6201	383.2/11.1 (6201)	383.204	11.12	0.0402077	0.798959	Campesterol	0.8766
6302	385.3/15.7 (6302)	385.29	15.7	0.0318418	0.660858	S-Adenosyl-L-homocysteine	0.738
6734	397.3/15.0 (6734)	397.289	14.96	0.0219174	0.863293	beta-Sitosterol	0.7242
6819	399.4/13.7 (6819)	399.36	13.67	0.042448	0.53947	24-Ethylepicoprostanol (5β-Stigmastan-3b-ol)	0.6411
7323	414.2/7.7 (7323)	414.178	7.71	0.0483286	0.897619	Solasodine	0.9024
8986	474.3/11.7 (8986)	474.253	11.7	0.0461306	0.614258	4-Methylsufinyl-3-butenyl glucosinolate (Glucoraphenin)	0.656
9063	478.3/6.9 (9063)	478.255	6.87	0.0307765	0.764479	(2R)-2-Hydroxy-2-phenethylglucosinolate	0.6302
9110	481.2/15.7 (9110)	481.217	15.73	0.00515955	0.865564	Gossypin (3,5,7,3',4'-Pentahydroxy-8-O-glucosylflavone)	0.7862
10297	540.4/12.6 (10297)	540.402	12.58	0.0482157	0.460813	Zeta-Carotene	0.7312
10340	542.4/14.7 (10340)	542.419	14.73	0.0292825	0.803747	Phytofluene	0.7419
10495	551.3/8.4 (10495)	551.252	8.4	1.99257e-05	22.9443	Quercetin-3-(6''-malonyl)-Glucoside	0.7001
10534	554.4/15.0 (10534)	554.42	15.04	0.00970874	0.823625	Rhodopin	0.7331
10666	562.6/14.7 (10666)	562.555	14.7	0.0341602	2.71022	Rhodoxanthin	0.6976
10699	564.4/15.8 (10699)	564.429	15.76	0.0186449	0.606733	3-Hydroxy-4-ketotorulene	0.7101
11014	584.5/15.1 (11014)	584.486	15.06	0.0134896	0.666965	Deepoxyneoxanthin	0.7994
11183	595.3/13.0 (11183)	595.312	12.96	0.0102795	0.83076	Poncirin (Isosakuranetin-7-O-neohesperidoside)	0.7648
11220	598.5/14.2 (11220)	598.456	14.16	0.0377746	0.767557	3,4-Dihydrospirilloxanthin	0.7757
11252	600.5/13.2 (11252)	600.472	13.21	0.0480372	0.667836	Liliaxanthin	0.7652
11630	625.3/13.2 (11630)	625.288	13.22	0.0272826	0.874592	Peonidin-3,5-O-di-beta-glucopyranoside	0.777
11631	625.3/13.9 (11631)	625.327	13.89	0.000824217	0.832575	Peonidin-3,5-O-di-beta-glucopyranoside	0.777
11671	628.5/13.4 (11671)	628.508	13.38	0.0411746	0.748001	3-Didehydro-5-dehydroxyhydratoperidinin	0.7024
ABA 60 min vs. 0 min
Index	Peak Name	m/z	Ret. Time	T.TEST	Ratio	ID	Score
1478	205.1/8.4 (1478)	205.118	8.4	1.87058e-08	15.8035	L-Tryptophan	0.862
2867	287.1/8.4 (2867)	287.12	8.4	3.7084e-08	15.7969	Luteolin (3',4',5,7-tetrahydroxyflavone)	0.8339
3249	303.1/8.4 (3249)	303.092	8.4	5.26067e-08	9.91461	Quercetin (2-(3,4-dihydroxyphenyl)-3,5,7-trihydroxychromen-4-one)	0.7632
3264	303.3/14.6 (3264)	303.287	14.6	0.00788583	1.76727	Quercetin (2-(3,4-dihydroxyphenyl)-3,5,7-trihydroxychromen-4-one)	0.7963
3350	308.1/2.9 (3350)	308.087	2.91	0.0182117	0.680114	L-Glutathione (reduced form)	0.6588
10495	551.3/8.4 (10495)	551.252	8.4	2.1419e-07	15.3594	Quercetin-3-(6''-malonyl)-Glucoside	0.7001

## Sheet: LC-MS Negative
t test based (p < 0.05); no fold change threshold
feature based; identification redundancy not removed yet
EtOH vs. 0 min
Index	Peak Name	m/z	Ret. Time	T.TEST	Ratio	ID	Score
9623	609.1/12.1 (9623)	609.145	12.11	0.0453437	1.78108	Cyanidin-3,5-di-O-glucoside	0.9453
ABA 2 min vs. 0 min
Index	Peak Name	m/z	Ret. Time	T.TEST	Ratio	ID	Score
2288	263.1/8.4 (2288)	263.131	8.39	9.44402e-09	96.4471	(+/-)-cis,trans-abscisic acid	0.7505	Experimental addition; to be excluded
2309	265.1/8.4 (2309)	265.141	8.39	3.81224e-05	5.0543	2,3-Diphosphoglycerate	0.6265
3322	321.1/8.4 (3322)	321.09	8.39	0.00193803	12.4633	Thymidine-5'-monophosphate	0.7261
4364	363.1/8.4 (4364)	363.057	8.39	1.34618e-06	14.2601	Gibberellin A8	0.6766
5360	402.1/8.4 (5360)	402.086	8.39	0.0118376	3.79104	Cytidine-5'-diphosphate	0.6774
6010	426.0/8.4 (6010)	425.971	8.39	0.00197209	6.87779	2'-Deoxyguanosine-5'-diphosphate	0.6958
8796	549.3/8.4 (8796)	549.253	8.39	0.000256748	32.9696	UDP-beta-L-rhamnose	0.6154
9043	565.2/8.4 (9043)	565.229	8.39	0.00207897	5.93088	Uridine 5'-diphospho-D-glucose	0.994
9646	610.2/8.4 (9646)	610.194	8.39	0.00146778	3.52066	Dihydroergocristine	0.726
ABA 15 min vs. 0 min
Index	Peak Name	m/z	Ret. Time	T.TEST	Ratio	ID	Score
321	128.0/10.1 (321)	128.014	10.11	0.0430986	1.57752	L-5-Oxoproline (5-Pyrrolidone-2-carboxylic acid)	0.8658
323	128.0/10.2 (323)	128.034	10.2	0.0428605	2.47918	L-5-Oxoproline (5-Pyrrolidone-2-carboxylic acid)	0.8794
336	128.0/7.1 (336)	128.037	7.11	0.0262796	3.64792	L-5-Oxoproline (5-Pyrrolidone-2-carboxylic acid)	0.9231
478	136.9/10.2 (478)	136.894	10.21	0.02182	1.31162	4-Hydroxybenzoic acid	0.7496
542	145.9/3.8 (542)	145.932	3.78	0.0470259	0.560219	DL-threo-beta-Methylaspartic acid	0.8374
827	173.1/5.8 (827)	173.084	5.77	0.0244481	1.98906	cis-Aconitic acid	0.7554
1095	187.1/7.2 (1095)	187.101	7.21	0.0246643	1.56046	Azelaic acid	0.9053
2170	255.2/14.6 (2170)	255.235	14.57	0.0496718	1.36831	9-methoxy-2,2-dimethyl-6-hydro-2H-pyrano[5,6-c]quinolin-5-one	0.8662
2288	263.1/8.4 (2288)	263.131	8.39	1.00863e-06	118.223	(+/-)-cis,trans-abscisic acid	0.7505	Experimental addition; to be excluded
2309	265.1/8.4 (2309)	265.141	8.39	0.000518542	6.50049	2,3-Diphosphoglycerate	0.6265
2469	275.2/7.0 (2469)	275.187	6.98	0.0385921	11.7963	Glu-Glu	0.7286
2614	283.2/11.0 (2614)	283.193	10.95	0.0305582	2.23113	Rhein	0.7075
2642	285.2/10.8 (2642)	285.208	10.78	0.0376112	5.51003	Kaempferol	0.994
2896	299.2/12.6 (2896)	299.188	12.56	0.0389022	1.45352	(R)-2-hydroxystearic acid	0.6409
2905	300.0/2.4 (2905)	299.959	2.36	0.027011	1.59674	N-Acetyl-alpha-D-glucosamine 1-phosphate	0.9395
2930	301.2/11.7 (2930)	301.222	11.65	0.0325969	3.98765	Hesperetin	0.7287
3322	321.1/8.4 (3322)	321.09	8.39	5.33742e-05	85.7681	Thymidine-5'-monophosphate	0.7261
3464	328.1/7.0 (3464)	328.117	7.04	0.0365993	7.03846	cAMP	0.6033
3540	330.2/8.6 (3540)	330.23	8.64	0.037657	8.32201	2'-Deoxyadenosine-5'-monophosphate	0.7642
3650	336.0/14.8 (3650)	336.018	14.78	0.0471912	1.81414	N2-Isobutyryl-2'-deoxyguanosine	0.6592
3679	337.2/15.9 (3679)	337.207	15.86	0.0366658	3.5412	5-Aminoimidazole-4-carboxamide-1-ribofuranosyl 5'-monophosphate	0.7189
3771	341.1/7.1 (3771)	341.111	7.12	0.0133455	1.5811	Galactinol	0.8181
3888	344.9/4.8 (3888)	344.885	4.79	0.0261498	3.22153	Gibberellin A44	0.7191
3931	346.2/6.7 (3931)	346.223	6.66	0.0340202	11.2835	Kinetin-9-riboside	0.7205
3934	346.2/11.6 (3934)	346.249	11.55	0.0366862	6.1352	Adenosine 3'-monophosphate	0.8422
4473	367.2/14.1 (4473)	367.22	14.1	0.0208803	1.90859	Curcumine	0.6355
4661	375.1/8.4 (4661)	375.145	8.39	0.00288885	15.4592	3beta-Hydroxy-5alpha-cholan-24-oic acid	0.6851
4744	378.2/13.6 (4744)	378.16	13.59	0.0313008	2.9043	S-Lactoylglutathione	0.6502
5079	391.1/8.4 (5079)	391.121	8.39	0.000212175	17.5318	Chenodeoxycholic acid	0.6646
5360	402.1/8.4 (5360)	402.086	8.39	6.11117e-05	28.9797	Cytidine-5'-diphosphate	0.6774
5368	402.2/11.6 (5368)	402.205	11.55	0.0355564	11.6595	Cytidine-5'-diphosphate	0.7079
5390	403.1/10.1 (5390)	403.148	10.06	0.00734539	3.33219	Uridine 5'-diphosphate	0.7314
5394	403.2/10.7 (5394)	403.168	10.73	0.0116409	3.35107	Uridine 5'-diphosphate	0.7314
6010	426.0/8.4 (6010)	425.971	8.39	3.18625e-06	27.3599	2'-Deoxyguanosine-5'-diphosphate	0.6958
6204	431.9/6.8 (6204)	431.933	6.83	0.0391695	1.61805	3,5-Diiodo-tyrosine	0.6406
6206	432.1/8.6 (6206)	432.1	8.62	0.0263357	2.47995	3,5-Diiodo-tyrosine	0.6569
6248	433.1/11.6 (6248)	433.133	11.56	0.0303249	4.29097	Quercetin-3-Arabinoside	0.6331
6428	440.1/11.9 (6428)	440.143	11.92	0.0455344	4.20036	Folic acid	0.7285
6433	440.2/8.5 (6433)	440.196	8.51	0.0362186	5.71905	Folic acid	0.6306
6600	446.0/6.8 (6600)	445.973	6.82	0.014568	1.49991	Ideain (Cyanidin-3-O-galactoside)	0.6948
6628	447.0/6.9 (6628)	447.005	6.85	0.0407636	2.73006	Kaempferol-3-O-glucoside	0.6003
6640	447.1/7.7 (6640)	447.14	7.7	0.0434688	5.4512	Kaempferol-3-O-glucoside	0.9385
6681	449.0/6.7 (6681)	448.983	6.7	0.0479873	1.15927	Marein (Okanin-4'-O-glucoside)	0.6467
6799	454.1/10.1 (6799)	454.079	10.06	0.0169409	1.79775	Riboflavin-5'-monophosphate	0.6759
7052	462.2/9.7 (7052)	462.204	9.73	0.0289456	5.07688	7-Methylthioheptyl glucosinolate	0.6657
7411	476.2/6.8 (7411)	476.246	6.78	0.0273132	3.07802	8-Methylthiooctyl glucosinolate	0.721
7466	479.2/7.7 (7466)	479.151	7.7	0.0422154	6.72104	Myricetin-3-Galactoside	0.7189
7992	503.1/11.8 (7992)	503.052	11.82	0.039452	7.94743	D-(+)-Raffinose	0.6486
8796	549.3/8.4 (8796)	549.253	8.39	0.000583331	68.119	UDP-beta-L-rhamnose	0.6154
9043	565.2/8.4 (9043)	565.229	8.39	0.00184667	16.3358	Uridine 5'-diphospho-D-glucose	0.994
9254	579.2/6.5 (9254)	579.172	6.47	0.0160196	2.11339	Naringin	0.7046
9447	593.2/8.4 (9447)	593.188	8.42	0.0294996	3.70273	Poncirin (Isosakuranetin-7-O-neohesperidoside)	0.8562
9622	609.1/2.1 (9622)	609.096	2.07	0.0295555	4.1582	Cyanidin-3,5-di-O-glucoside	0.8934
9623	609.1/12.1 (9623)	609.145	12.11	0.0203809	2.01048	Cyanidin-3,5-di-O-glucoside	0.9453	EtOH responsive; to be excluded
9630	609.2/6.9 (9630)	609.183	6.91	0.0158148	3.12183	Cyanidin-3-O-(2''-O-beta-glucopyranosyl-beta-glucopyranoside)	0.9393
9635	609.3/13.6 (9635)	609.346	13.56	0.0277685	2.11474	Hesperidin	0.7939
9646	610.2/8.4 (9646)	610.194	8.39	0.00348611	4.28838	Dihydroergocristine	0.726
9846	625.1/2.1 (9846)	625.065	2.07	0.0167093	4.32514	Quercetin-3,4'-O-di-beta-glucopyranoside	0.9722
ABA 60 min vs. 0 min
Index	Peak Name	m/z	Ret. Time	T.TEST	Ratio	ID	Score
2288	263.1/8.4 (2288)	263.131	8.39	2.65585e-08	86.4692	(+/-)-cis,trans-abscisic acid	0.7505	Experimental addition; to be excluded
2309	265.1/8.4 (2309)	265.141	8.39	7.7441e-05	4.93545	2,3-Diphosphoglycerate	0.6265
3262	317.2/7.4 (3262)	317.217	7.4	0.00666877	0.69993	Myricetin	0.8577
3322	321.1/8.4 (3322)	321.09	8.39	0.000516943	26.9273	Thymidine-5'-monophosphate	0.7261
5079	391.1/8.4 (5079)	391.121	8.39	0.026841	5.59701	Chenodeoxycholic acid	0.6646
5360	402.1/8.4 (5360)	402.086	8.39	0.0037606	10.5949	Cytidine-5'-diphosphate	0.6774
6010	426.0/8.4 (6010)	425.971	8.39	0.000397613	12.4996	2'-Deoxyguanosine-5'-diphosphate	0.6958
8796	549.3/8.4 (8796)	549.253	8.39	0.000248659	34.306	UDP-beta-L-rhamnose	0.6154
9043	565.2/8.4 (9043)	565.229	8.39	0.000729874	7.67805	Uridine 5'-diphospho-D-glucose	0.994
9646	610.2/8.4 (9646)	610.194	8.39	0.00241127	3.32749	Dihydroergocristine	0.726

## Sheet: Combined non-redundant
t test based (p < 0.05); 20% increase or decrease as threshold
identification based; redundancy removed
EtOH responsive features excluded
ABA 2 min vs. 0 min (17)
Platform	Compound	m/z	Ret. Time	Ratio	T.TEST	Score
GC-MS	α-D-Glucopyranose phosphate (glucose 1-phosphate)	73	16.3732	5.52035	0.0176082	70.21
GC-MS	Myo-Inositol	147	19.607	2.43878	0.0351493	71.39
GC-MS	β-Sitosterol	396	29.0283	1.36649	0.0480999	97.99
LC-MS (+)	L-Tryptophan	205.118	8.4	14.3015	3.69201e-09	0.862
LC-MS (+)	Quercetin	303.092	8.4	10.2457	1.80987e-09	0.7632
LC-MS (+)	2'-Deoxyadenosine-5'-monophosphate	332.15	13.04	0.778595	0.0450668	0.6056
LC-MS (+)	S-Lactoylglutathione	380.272	13.26	0.774243	0.045064	0.7018
LC-MS (+)	Spiraeoside (quercetin-4'-glucoside)	465.176	9.76	0.764155	0.0402303	0.8128
LC-MS (+)	Quercetin-3-(6''-malonyl)-Glucoside	551.252	8.4	16.0024	6.76418e-08	0.7001
LC-MS (-)	2,3-Diphosphoglycerate	265.141	8.39	5.0543	3.81224e-05	0.6265
LC-MS (-)	Thymidine-5'-monophosphate	321.09	8.39	12.4633	0.00193803	0.7261
LC-MS (-)	Gibberellin A8	363.057	8.39	14.2601	1.34618e-06	0.6766
LC-MS (-)	Cytidine-5'-diphosphate	402.086	8.39	3.79104	0.0118376	0.6774
LC-MS (-)	2'-Deoxyguanosine-5'-diphosphate	425.971	8.39	6.87779	0.00197209	0.6958
LC-MS (-)	UDP-beta-L-rhamnose	549.253	8.39	32.9696	0.000256748	0.6154
LC-MS (-)	Uridine 5'-diphospho-D-glucose	565.229	8.39	5.93088	0.00207897	0.994
LC-MS (-)	Dihydroergocristine	610.194	8.39	3.52066	0.00146778	0.726
ABA 15 min vs. 0 min (66)
Platform	Compound	m/z	Ret. Time	Ratio	T.TEST	Score
GC-MS	Sucrose	73	24.5226	163.934	0.000696526	76.97
GC-MS; LC-MS (-)	Galactinol	204	27.2857	3.842	0.00335431	79.39
LC-MS (+)	(2R)-2-Hydroxy-2-phenethylglucosinolate	478.255	6.87	0.764479	0.0307765	0.6302
LC-MS (+)	24-Ethylepicoprostanol (5β-Stigmastan-3b-ol)	399.36	13.67	0.53947	0.042448	0.6411
LC-MS (+)	3,4-Dihydrospirilloxanthin	598.456	14.16	0.767557	0.0377746	0.7757
LC-MS (+)	3-Didehydro-5-dehydroxyhydratoperidinin	628.508	13.38	0.748001	0.0411746	0.7024
LC-MS (+)	3-Hydroxy-3',4',5'-trimethoxyflavone	329.312	13.05	1.23512	0.0335887	0.8086
LC-MS (+)	3-Hydroxy-4-ketotorulene	564.429	15.76	0.606733	0.0186449	0.7101
LC-MS (+)	4-Methylsufinyl-3-butenyl glucosinolate (Glucoraphenin)	474.253	11.7	0.614258	0.0461306	0.656
LC-MS (+)	Berberine	337.27	13.53	0.743672	0.0206282	0.7007
LC-MS (+)	Campesterol	383.204	11.12	0.798959	0.0402077	0.8766
LC-MS (+)	Deepoxyneoxanthin	584.486	15.06	0.666965	0.0134896	0.7994
LC-MS (+)	D-erythro-Dihydrosphingosine	302.232	11.66	0.727948	0.0251403	0.7035
LC-MS (+)	Liliaxanthin	600.472	13.21	0.667836	0.0480372	0.7652
LC-MS (+)	L-Tryptophan	205.118	8.4	21.3129	3.51668e-06	0.862
LC-MS (+)	N6-Isopentenyladenine-9-glucoside	366.224	11.12	0.784653	0.0197822	0.8423
LC-MS (+)	Quercetin	303.092	8.4	12.2684	1.27582e-06	0.7632
LC-MS (+)	Quercetin-3-(6''-malonyl)-Glucoside	551.252	8.4	22.9443	1.99257e-05	0.7001
LC-MS (+)	Rhodoxanthin	562.555	14.7	2.71022	0.0341602	0.6976
LC-MS (+)	S-Adenosyl-L-homocysteine	385.29	15.7	0.660858	0.0318418	0.738
LC-MS (+)	S-Lactoylglutathione	380.219	11.05	0.787674	0.0157806	0.7018
LC-MS (+)	Trans-Zeatin-9-glucoside	382.254	12.92	0.778447	0.0280321	0.7948
LC-MS (+)	Zeta-Carotene	540.402	12.58	0.460813	0.0482157	0.7312
LC-MS (-)	(R)-2-hydroxystearic acid	299.188	12.56	1.45352	0.0389022	0.6409
LC-MS (-)	2'-Deoxyadenosine-5'-monophosphate	330.23	8.64	8.32201	0.037657	0.7642
LC-MS (-)	2'-Deoxyguanosine-5'-diphosphate	425.971	8.39	27.3599	3.18625e-06	0.6958
LC-MS (-)	3,5-Diiodo-tyrosine	432.1	8.62	2.47995	0.0263357	0.6569
LC-MS (-)	4-Hydroxybenzoic acid	136.894	10.21	1.31162	0.02182	0.7496
LC-MS (-)	7-Methylthioheptyl glucosinolate	462.204	9.73	5.07688	0.0289456	0.6657
LC-MS (-)	8-Methylthiooctyl glucosinolate	476.246	6.78	3.07802	0.0273132	0.721
LC-MS (-)	9-methoxy-2,2-dimethyl-6-hydro-2H-pyrano[5,6-c]quinolin-5-one	255.235	14.57	1.36831	0.0496718	0.8662
LC-MS (-)	Adenosine 3'-monophosphate	346.249	11.55	6.1352	0.0366862	0.8422
LC-MS (-)	Azelaic acid	187.101	7.21	1.56046	0.0246643	0.9053
LC-MS (-)	cAMP	328.117	7.04	7.03846	0.0365993	0.6033
LC-MS (-)	Chenodeoxycholic acid	391.121	8.39	17.5318	0.000212175	0.6646
LC-MS (-)	cis-Aconitic acid	173.084	5.77	1.98906	0.0244481	0.7554
LC-MS (-)	Curcumine	367.22	14.1	1.90859	0.0208803	0.6355
LC-MS (-)	Cyanidin-3,5-di-O-glucoside	609.096	2.07	4.1582	0.0295555	0.8934
LC-MS (-)	Cyanidin-3-O-(2''-O-beta-glucopyranosyl-beta-glucopyranoside)	609.183	6.91	3.12183	0.0158148	0.9393
LC-MS (-)	Cytidine-5'-diphosphate	402.086	8.39	28.9797	6.11117e-05	0.6774
LC-MS (-)	D-(+)-Raffinose	503.052	11.82	7.94743	0.039452	0.6486
LC-MS (-)	Dihydroergocristine	610.194	8.39	4.28838	0.00348611	0.726
LC-MS (-)	DL-threo-beta-Methylaspartic acid	145.932	3.78	0.560219	0.0470259	0.8374
LC-MS (-)	Folic acid	440.196	8.51	5.71905	0.0362186	0.6306
LC-MS (-)	Gibberellin A44	344.885	4.79	3.22153	0.0261498	0.7191
LC-MS (-)	Glu-Glu	275.187	6.98	11.7963	0.0385921	0.7286
LC-MS (-)	Hesperetin	301.222	11.65	3.98765	0.0325969	0.7287
LC-MS (-)	Hesperidin	609.346	13.56	2.11474	0.0277685	0.7939
LC-MS (-)	Ideain (Cyanidin-3-O-galactoside)	445.973	6.82	1.49991	0.014568	0.6948
LC-MS (-)	Kaempferol	285.208	10.78	5.51003	0.0376112	0.994
LC-MS (-)	Kaempferol-3-O-glucoside	447.14	7.7	5.4512	0.0434688	0.9385
LC-MS (-)	Kinetin-9-riboside	346.223	6.66	11.2835	0.0340202	0.7205
LC-MS (-)	L-5-Oxoproline (5-Pyrrolidone-2-carboxylic acid)	128.037	7.11	3.64792	0.0262796	0.9231
LC-MS (-)	Myricetin-3-Galactoside	479.151	7.7	6.72104	0.0422154	0.7189
LC-MS (-)	N2-Isobutyryl-2'-deoxyguanosine	336.018	14.78	1.81414	0.0471912	0.6592
LC-MS (-)	N-Acetyl-alpha-D-glucosamine 1-phosphate	299.959	2.36	1.59674	0.027011	0.9395
LC-MS (-)	Naringin	579.172	6.47	2.11339	0.0160196	0.7046
LC-MS (-)	Poncirin (Isosakuranetin-7-O-neohesperidoside)	593.188	8.42	3.70273	0.0294996	0.8562
LC-MS (-)	Quercetin-3,4'-O-di-beta-glucopyranoside	625.065	2.07	4.32514	0.0167093	0.9722
LC-MS (-)	Quercetin-3-Arabinoside	433.133	11.56	4.29097	0.0303249	0.6331
LC-MS (-)	Rhein	283.193	10.95	2.23113	0.0305582	0.7075
LC-MS (-)	Riboflavin-5'-monophosphate	454.079	10.06	1.79775	0.0169409	0.6759
LC-MS (-)	Thymidine-5'-monophosphate	321.09	8.39	85.7681	5.33742e-05	0.7261
LC-MS (-)	UDP-beta-L-rhamnose	549.253	8.39	68.119	0.000583331	0.6154
LC-MS (-)	Uridine 5'-diphosphate	403.148	10.06	3.33219	0.00734539	0.7314
LC-MS (-)	Uridine 5'-diphospho-D-glucose	565.229	8.39	16.3358	0.00184667	0.994
ABA 60 min vs. 0 min (18)
Platform	Compound	m/z	Ret. Time	Ratio	T.TEST	Score
GC-MS	L-Fucitol	147	16.2236	4.1105e-07	1.62179e-06	72.72
GC-MS	Malic acid	73	12.7731	2.52344e-07	0.000589684	82.24
GC-MS	α-D-Glucopyranose phosphate	117	16.4367	13.6712	0.0185463	70.3
GC-MS	2-Monostearin	103	24.6983	0.178816	0.0203195	70.49
GC-MS	Sucrose	73	24.5226	10.9255	0.0406008	76.97
LC-MS (+)	L-Tryptophan	205.118	8.4	15.8035	1.87058e-08	0.862
LC-MS (+)	Quercetin	303.092	8.4	9.91461	5.26067e-08	0.7632
LC-MS (+)	L-Glutathione (reduced form)	308.087	2.91	0.680114	0.0182117	0.6588
LC-MS (+)	Quercetin-3-(6''-malonyl)-Glucoside	551.252	8.4	15.3594	2.1419e-07	0.7001
LC-MS (-)	2,3-Diphosphoglycerate	265.141	8.39	4.93545	7.7441e-05	0.6265
LC-MS (-)	Myricetin	317.217	7.4	0.69993	0.00666877	0.8577
LC-MS (-)	Thymidine-5'-monophosphate	321.09	8.39	26.9273	0.000516943	0.7261
LC-MS (-)	Chenodeoxycholic acid	391.121	8.39	5.59701	0.026841	0.6646
LC-MS (-)	Cytidine-5'-diphosphate	402.086	8.39	10.5949	0.0037606	0.6774
LC-MS (-)	2'-Deoxyguanosine-5'-diphosphate	425.971	8.39	12.4996	0.000397613	0.6958
LC-MS (-)	UDP-beta-L-rhamnose	549.253	8.39	34.306	0.000248659	0.6154
LC-MS (-)	Uridine 5'-diphospho-D-glucose	565.229	8.39	7.67805	0.000729874	0.994
LC-MS (-)	Dihydroergocristine	610.194	8.39	3.32749	0.00241127	0.726

## Sheet: For heat map-Classification
	t test based (p < 0.05); 20% increase or decrease as threshold
	identification based; redundancy removed
	EtOH responsive features excluded
	Ratios with p value <0.05 in t test are highlighed in red or green.
KEGG ID	Platform	ABA Responsive Compound	m/z	Ret. Time	ABA 2 min /0 min	ABA 15min /0 min	ABA 60min /0 min
		Primary Metabolites (29)
		PROTEINOGENIC AMINO ACIDS (1)
C00078	LC-MS (+)	Tryptophan	205.118	8.4	14.3015	21.3129	15.8035
		CARBOHYDRATES (8)
C00137	GC-MS	Myo-Inositol	147	19.607	2.43878	2.04467	0.858242
C00492	LC-MS (-)	Raffinose	503.052	11.82	0.387914	7.94743	1.95355
C01235	GC-MS; LC-MS (-)	Galactinol	204	27.2857	2.19678	3.842	2.38898
N/A	GC-MS	Fucitol	147	16.2236	4.1105e-07	1.37871	4.1105e-07
C00103	GC-MS	Glucose 1-phosphate	73	16.3732	5.52035	0.606273	13.6712
C00089	GC-MS	Sucrose	73	24.5226	10.5851	163.934	10.9255
C01159	LC-MS (+); LC-MS (-)	2,3-Diphosphoglycerate	265.141	8.39	5.0543	6.50049	4.93545
C04501	LC-MS (-)	N-Acetyl-alpha-D-glucosamine 1-phosphate	299.959	2.36	0.84657	1.59674	1.11912
		CARBOXYLIC ACID (3)
C00711	GC-MS	Malic acid	73	12.7731	0.209036	0.670306	2.52344e-07
C00417	LC-MS (-)	cis-Aconitic acid	173.084	5.77	0.765522	1.98906	1.05798
C08261	LC-MS (-)	Azelaic acid	187.101	7.21	0.900994	1.56046	1.01642
		FATTY ACIDS AND LIPIDS (3)
C00836	LC-MS (+)	D-erythro-dihydrosphingosine	302.232	11.66	0.854778	0.727948	1.17113
C03042	LC-MS (-)	(R)-2-hydroxystearic acid	299.188	12.56	0.799947	1.45352	1.12624
N/A	GC-MS	2-Monostearin	103	24.6983	1.65978	1.05761	0.178816
		NUCLEOTIDES AND NUCLEOSIDES (12)
C01367	LC-MS (-)	Adenosine 3'-monophosphate	346.249	11.55	0.38377	6.1352	1.50178
C00360	LC-MS (+); LC-MS (-)	2'-Deoxyadenosine-5'-monophosphate (dAMP)	332.15	13.04	0.778595	0.941023	0.939515
C00361	LC-MS (-)	2'-Deoxyguanosine-5'-diphosphate (dGDP)	425.971	8.39	6.87779	27.3599	12.4996
C00575	LC-MS (-)	Adenosine 3',5'-cyclic phosphate (cAMP)	328.117	7.04	0.431602	7.03846	1.87368
C00112	LC-MS (-)	Cytidine-5'-diphosphate	402.086	8.39	3.79104	28.9797	10.5949
C02199	LC-MS (-)	UDP-beta-L-rhamnose	549.253	8.39	32.9696	68.119	34.306
C00015	LC-MS (-)	Uridine 5'-diphosphate	403.148	10.06	0.595677	3.33219	1.87141
C00029	LC-MS (-)	Uridine 5'-diphospho-D-glucose	565.229	8.39	5.93088	16.3358	7.67805
N/A	LC-MS (-)	N2-Isobutyryl-2'-deoxyguanosine	336.018	14.78	0.812512	1.81414	1.05678
C00364	LC-MS (-)	Thymidine-5'-monophosphate (dTMP)	321.09	8.39	12.4633	85.7681	26.9273
C04677	LC-MS (+); LC-MS (-)	5-Aminoimidazole-4-carboxamide-1-ribofuranosyl 5'-monophosphate	339.175	6.35	0.905696	0.682298	0.813298
N/A	LC-MS (+)	N6-Isopentenyladenine-9-glucoside	366.224	11.12	0.911444	0.784653	1.14396
		COFACTORS (2)
C00504	LC-MS (-)	Folic acid	440.196	8.51	0.49301	5.71905	1.59868
C00061	LC-MS (-)	Riboflavin-5'-monophosphate	454.079	10.06	0.991711	1.79775	1.58578
		Secondary Metabolites (48)
		NON-PROTEINOGENIC AMINO ACIDS AND DERIVATIVES (5)
C01060	LC-MS (-)	3,5-Diiodo-tyrosine	432.1	8.62	0.79134	2.47995	1.56007
C01425	LC-MS (-)	Glu-Glu	275.187	6.98	0.387413	11.7963	2.02346
C03618	LC-MS (-)	DL-threo-beta-Methylaspartic acid	145.932	3.78	1.21011	0.560219	0.850646
C01879	LC-MS (-)	L-5-Oxoproline (5-Pyrrolidone-2-carboxylic acid)	128.037	7.11	0.603432	3.64792	1.37938
C00021	LC-MS (+)	S-Adenosyl-L-homocysteine	385.29	15.7	0.917083	0.660858	0.898947
		ALKALOIDS (5)
D07834	LC-MS (-)	Dihydroergocristine	610.194	8.39	3.52066	4.28838	3.32749
N/A	LC-MS (-)	Kinetin-9-riboside	346.223	6.66	0.320617	11.2835	1.8908
N/A	LC-MS (+)	Trans-Zeatin-9-glucoside	382.254	12.92	0.915934	0.778447	1.20196
N/A	LC-MS (-)	9-Methoxy-2,2-dimethyl-6-hydro-2H-pyrano[5,6-c]quinolin-5-one	255.235	14.57	0.73146	1.36831	1.06328
C00757	LC-MS (+)	Berberine	337.27	13.53	0.967251	0.743672	1.02464
		SULFUR-CONTAINING (6)
N/A	LC-MS (+)	(2R)-2-Hydroxy-2-phenethylglucosinolate	478.255	6.87	0.892074	0.764479	1.08163
C17252	LC-MS (-)	7-Methylthioheptyl glucosinolate	462.204	9.73	0.503987	5.07688	1.4401
C17254	LC-MS (-)	8-Methylthiooctyl glucosinolate	476.246	6.78	0.715746	3.07802	1.26971
C08420	LC-MS (+)	4-Methylsufinyl-3-butenyl glucosinolate	474.253	11.7	0.699459	0.614258	0.752208
C00051	LC-MS (+)	L-Glutathione (reduced form)	308.087	2.91	1.00556	0.941735	0.680114
C03451	LC-MS (+); LC-MS (-)	S-Lactoylglutathione	380.219	11.05	0.991611	0.787674	1.13738
		TERPENOIDS (12)
		Diterpenes (2)
C12308	LC-MS (-)	Gibberellin A44	344.885	4.79	0.604301	3.22153	1.49645
C03579	LC-MS (-)	Gibberellin A8	363.057	8.39	14.2601	11.749	11.1857
		Tetraterpenoids (7)
C05430	LC-MS (+)	Zeta-Carotene	540.402	12.58	0.719463	0.460813	0.724916
N/A	LC-MS (+)	Deepoxyneoxanthin	584.486	15.06	0.976399	0.666965	0.9974
N/A	LC-MS (+)	Liliaxanthin	600.472	13.21	1.19628	0.667836	1.02662
N/A	LC-MS (+)	3,4-Dihydrospirilloxanthin	598.456	14.16	1.08727	0.767557	1.51543
N/A	LC-MS (+)	3-Didehydro-5-dehydroxyhydratoperidinin	628.508	13.38	1.12012	0.748001	1.20207
N/A	LC-MS (+)	3-Hydroxy-4-ketotorulene	564.429	15.76	0.869105	0.606733	0.701167
C08610	LC-MS (+)	Rhodoxanthin	562.555	14.7	0.651675	2.71022	0.861354
		Triterpenoid/Steroids (3)
C01753	GC-MS	β-Sitosterol	396	29.0283	1.36649	1.3246	1.16326
N/A	LC-MS (+)	5β-Stigmastan-3b-ol	399.36	13.67	1.04804	0.53947	1.23722
C01789	LC-MS (+)	Campesterol	383.204	11.12	0.931079	0.798959	1.12819
		PHENOLICS (20)
		Phenolic acids (2)
C00156	LC-MS (-)	4-Hydroxybenzoic acid	136.894	10.21	0.928661	1.31162	1.08189
C10401	LC-MS (-)	Rhein	283.193	10.95	0.828451	2.23113	1.45806
		Lignans (1)
C10443	LC-MS (-)	Curcumine	367.22	14.1	0.772879	1.90859	1.2032
		Flavonoids/Anthocyanins (17)
N/A	LC-MS (+)	3-Hydroxy-3',4',5'-trimethoxyflavone	329.312	13.05	1.02349	1.23512	1.24084
C08639	LC-MS (-)	Cyanidin-3,5-di-O-glucoside	609.096	2.07	0.590609	4.1582	1.46314
C16306	LC-MS (-)	Cyanidin-3-sophoroside	609.183	6.91	0.634442	3.12183	1.42454
C08647	LC-MS (-)	Cyanidin-3-O-galactoside	445.973	6.82	0.849498	1.49991	1.08876
C05903	LC-MS (+); LC-MS (-)	Kaempferol	285.208	10.78	0.454344	5.51003	1.74792
C12249	LC-MS (-)	Kaempferol-3-O-glucoside	447.14	7.7	0.410048	5.4512	1.49984
C00389	LC-MS (+)	Quercetin	303.092	8.4	10.2457	12.2684	9.91461
C12638	LC-MS (+)	Quercetin-3-(6''-malonyl)-Glucoside	551.252	8.4	16.0024	22.9443	15.3594
N/A	LC-MS (-)	Quercetin-3,4'-O-di-beta-glucopyranoside	625.065	2.07	0.645897	4.32514	1.28737
N/A	LC-MS (-)	Quercetin-3-Arabinoside	433.133	11.56	0.636752	4.29097	1.65303
C10107	LC-MS (-)	Myricetin	317.217	7.4	1.17469	1.03127	0.69993
N/A	LC-MS (-)	Myricetin-3-Galactoside	479.151	7.7	0.32796	6.72104	1.6218
C09830	LC-MS (-)	Isosakuranetin-7-O-neohesperidoside	593.188	8.42	0.574051	3.70273	1.40138
C01709	LC-MS (-)	Hesperetin	301.222	11.65	0.530349	3.98765	1.42532
C09755	LC-MS (-)	Hesperidin	609.346	13.56	0.779344	2.11474	1.28858
N/A	LC-MS (+)	Quercetin-4'-glucoside	465.176	9.76	0.764155	0.815725	1.10426
C09789	LC-MS (-)	Naringin	579.172	6.47	0.770535	2.11339	1.21961
