# Supplementary material for: Metabolic Signatures in Response to Abscisic Acid (ABA) Treatment in Brassica napus Guard Cells Revealed by Metabolomics
Source: Sci Rep. 2017 Oct 9;7:12875. doi: 10.1038/s41598-017-13166-w (PMC5634414; doi:10.1038/s41598-017-13166-w)
Supplement: Supplementary file 4 — Supplemental Table 3 [file 41598_2017_13166_MOESM4_ESM.xls]

## Sheet: Pathway Analysis
Pathway Name	Total	Hits	p	-log(p)	Holm p	FDR	Impact
Galactose metabolism	26	6	0.00028657	8.1575	0.024932	0.024932	0.15171
Flavone and flavonol biosynthesis	9	3	0.0037016	5.599	0.31834	0.16102	0.8
Amino sugar and nucleotide sugar metabolism	41	4	0.066513	2.7104	1	1	0.26522
Pentose and glucuronate interconversions	12	2	0.073389	2.612	1	1	0.1
Starch and sucrose metabolism	30	3	0.10231	2.2798	1	1	0.36736
Ascorbate and aldarate metabolism	15	2	0.10867	2.2195	1	1	0
Zeatin biosynthesis	19	2	0.16097	1.8265	1	1	0.0087
Pyrimidine metabolism	38	3	0.17269	1.7563	1	1	0.14654
Flavonoid biosynthesis	43	3	0.22221	1.5041	1	1	0.00566
Indole alkaloid biosynthesis	7	1	0.23826	1.4344	1	1	0
Glutathione metabolism	26	2	0.25992	1.3474	1	1	0.41644
One carbon pool by folate	8	1	0.2674	1.319	1	1	0
Anthocyanin biosynthesis	8	1	0.2674	1.319	1	1	0
Riboflavin metabolism	10	1	0.32243	1.1319	1	1	0
Glycerolipid metabolism	13	1	0.39748	0.92262	1	1	0
Sphingolipid metabolism	13	1	0.39748	0.92262	1	1	0
Steroid biosynthesis	36	2	0.40177	0.91189	1	1	0.01235
Purine metabolism	61	3	0.41289	0.88457	1	1	0.08641
Histidine metabolism	16	1	0.46436	0.7671	1	1	0
Folate biosynthesis	16	1	0.46436	0.7671	1	1	0
Glyoxylate and dicarboxylate metabolism	17	1	0.48499	0.72362	1	1	0.09524
Citrate cycle (TCA cycle)	20	1	0.54233	0.61187	1	1	0.04728
Phenylalanine, tyrosine and tryptophan biosynthesis	21	1	0.56002	0.57978	1	1	0
Pyruvate metabolism	21	1	0.56002	0.57978	1	1	0
Inositol phosphate metabolism	24	1	0.60916	0.49568	1	1	0.25131
Glycolysis or Gluconeogenesis	25	1	0.62431	0.47111	1	1	0
Brassinosteroid biosynthesis	25	1	0.62431	0.47111	1	1	0
Diterpenoid biosynthesis	26	1	0.63888	0.44803	1	1	0.00821
Tryptophan metabolism	27	1	0.6529	0.42633	1	1	0.17059
Glycine, serine and threonine metabolism	30	1	0.69184	0.36839	1	1	0
Cysteine and methionine metabolism	34	1	0.73717	0.30493	1	1	0.09615
Carotenoid biosynthesis	37	1	0.76682	0.26551	1	1	0.06723
Glucosinolate biosynthesis	54	1	0.88231	0.12522	1	1	0
Aminoacyl-tRNA biosynthesis	67	1	0.93068	0.071839	1	1	0
